# Supplementary material for: Mass Trapping and Larval Source Management for Mosquito Elimination on Small Maldivian Islands
Source: Insects. 2022 Sep 2;13(9):805. doi: 10.3390/insects13090805 (PMC9503984; doi:10.3390/insects13090805)
Supplement: Supplementary file 1 [file insects-13-00805-s001.zip]

Archive with 10 entries (9 files):
- insects-1898599-supplementary/
- insects-1898599-supplementary/.DS_Store
- insects-1898599-supplementary/Data S1.xlsx
- insects-1898599-supplementary/Data S2.xlsx
- insects-1898599-supplementary/Figures S1-S10.pdf
- insects-1898599-supplementary/Table S1.xlsx
- insects-1898599-supplementary/Video S1.mov
- insects-1898599-supplementary/Video S2.mov
- insects-1898599-supplementary/Video S3.mp4
- insects-1898599-supplementary/Video S4.mov
