# Supplementary material for: Mass Trapping and Larval Source Management for Mosquito Elimination on Small Maldivian Islands
Source: Insects. 2022 Sep 2;13(9):805. doi: 10.3390/insects13090805 (PMC9503984; doi:10.3390/insects13090805)
Supplement: Supplementary file 1 [file insects-13-00805-s001.zip › insects-1898599-supplementary/Data S1.xlsx]

## Sheet: Day 1 - Aedes
DAY1 BG-MOSQUITAIRE CO2 TRAP CATCHES FOR AEDES ALBOPICTUS								ND = NOT YET DEPLOYED			NF = NOT FUNCTIONAL
Trap #	2019-06-16	2019-06-19	2019-06-22	2019-06-25	2019-06-28	2019-07-01	2019-07-04	2019-07-07	2019-07-10	2019-07-13	2019-07-16	2019-07-19	2019-07-22	2019-07-25	2019-07-28	2019-07-31	2019-08-03	2019-08-06	2019-08-09	2019-08-12	2019-08-15	2019-08-18	2019-08-21	2019-08-24	2019-08-27	2019-08-30	2019-09-02	2019-09-05	2019-09-08	2019-09-11	2019-09-14	2019-09-17	2019-09-20	2019-09-23	2019-09-26	2019-09-29	2019-10-02	2019-10-05	2019-10-08	2019-10-11	2019-10-14	2019-10-17	2019-10-20	2019-10-23	2019-10-26	2019-10-29	2019-11-01	2019-11-04	2019-11-07
3	62	43	9	0	15	45	7	7	13	15	15	0	1	4	37	8	14	0	1	17	2	12	37	9	6	9	4	45	12	1	1	10	1	1	2	6	117	33	21	54	197	483	240	327	205	129	35	57	197
5	8	10	14	27	9	15	1	2	8	38	4	7	3	5	18	6	80	22	1	68	15	10	206	211	40	30	29	83	75	7	30	31	192	55	21	17	40	84	45	165	95	101	53	31	146	25	43	21	45
7	19	41	35	63	13	46	32	4	22	35	28	10	5	19	46	21	49	21	7	16	17	22	45	24	35	8	15	54	2	62	28	41	34	12	10	20	107	27	NF	25	6	58	0	27	28	65	28	35	0
8	64	124	48	33	12	34	59	51	57	3	25	11	5	64	61	54	32	168	59	74	3	41	100	58	71	47	25	22	40	2	2	6	26	15	2	15	20	23	26	82	9	117	91	36	58	47	31	32	25
14	111	178	68	131	236	197	171	12	38	37	99	13	7	18	21	7	51	47	4	21	11	54	27	6	3	8	3	40	35	19	2	5	86	19	6	54	18	40	6	72	82	225	42	7	2	36	49	30	42
197	ND	ND	ND	ND	ND	ND	ND	ND	ND	ND	ND	ND	ND	ND	ND	ND	ND	ND	ND	ND	ND	ND	ND	ND	ND	ND	ND	ND	ND	ND	ND	ND	ND	ND	ND	ND	ND	ND	ND	ND	ND	ND	ND	ND	ND	ND	ND	ND	ND
195	ND	ND	ND	ND	ND	ND	ND	ND	ND	ND	ND	ND	ND	ND	ND	ND	ND	ND	ND	ND	ND	ND	ND	ND	ND	ND	ND	ND	ND	ND	ND	ND	ND	ND	ND	ND	ND	ND	ND	ND	ND	ND	ND	ND	ND	ND	ND	ND	ND
15	8	45	75	103	270	405	82	47	20	26	49	4	0	55	134	143	1	78	4	16	9	105	181	1	4	3	55	13	15	12	3	3	16	26	2	48	2	12	0	0	0	0	12	10	2	10	1	18	14
191	ND	ND	ND	ND	ND	ND	ND	ND	ND	ND	ND	ND	ND	ND	ND	ND	ND	ND	ND	ND	ND	ND	ND	ND	ND	ND	ND	ND	ND	ND	ND	ND	ND	ND	ND	ND	ND	ND	ND	ND	ND	ND	ND	ND	ND	ND	ND	ND	ND
17	70	67	31	43	134	34	27	2	4	21	6	20	2	13	82	75	56	6	3	4	2	117	193	11	7	12	31	18	4	7	8	38	12	105	7	94	116	36	24	76	0	0	10	6	5	16	0	18	47
32	23	77	4	36	9	12	7	3	2	1	3	3	1	4	7	4	11	7	1	4	5	10	32	33	23	34	34	23	7	0	2	3	0	4	2	3	10	2	2	4	17	41	2	11	18	33	4	7	14
190	ND	ND	ND	ND	ND	ND	ND	ND	ND	ND	ND	ND	ND	ND	ND	ND	ND	ND	ND	ND	ND	ND	ND	ND	ND	ND	ND	ND	ND	ND	ND	ND	ND	ND	ND	ND	ND	ND	ND	ND	ND	ND	12	42	45	13	0	2	55
33	138	98	54	82	40	5	5	13	7	5	1	3	4	2	24	3	20	17	6	NF	6	9	4	8	34	5	23	4	NF	21	28	NF	2	29	5	14	7	8	4	NF	8	7	81	6	9	16	19	3	7
38	15	201	157	345	189	157	3	1	2	7	1	0	NF	NF	NF	0	6	1	1	1	6	5	139	1	3	5	63	34	25	26	0	17	79	7	34	0	2	5	3	1	7	13	22	4	3	0	28	35	68
39	34	23	79	248	35	24	71	47	68	26	56	21	67	11	21	25	42	73	108	106	76	32	107	49	28	39	36	62	51	22	54	29	5	7	23	57	46	14	19	42	81	14	38	41	37	52	19	29	25
55	256	27	115	116	142	117	16	37	1	3	1	1	3	3	2	20	3	5	2	3	4	2	24	24	45	13	183	4	3	0	6	1	16	2	6	14	2	0	0	18	2	6	1	4	4	1	1	0	0
56	149	101	64	NF	NF	NF	2	62	92	7	35	10	27	59	56	104	101	71	52	104	17	21	10	35	118	5	102	30	12	3	5	2	NF	7	4	NF	8	14	10	45	22	151	2	NF	47	2	2	13	16
57	236	0	255	169	216	187	73	18	21	37	41	34	32	99	108	82	90	41	15	84	62	55	212	221	161	90	195	18	31	125	29	8	97	5	25	48	61	20	31	87	31	93	23	35	9	79	30	47	36
58	39	116	22	78	215	92	125	52	32	7	7	16	5	1	33	71	39	54	49	NF	NF	NF	NF	NF	NF	NF	NF	41	239	118	68	2	22	5	12	4	0	5	3	14	34	23	9	6	4	1	1	5	0
59	241	242	84	318	246	176	40	47	24	5	39	53	33	122	106	94	101	102	74	177	56	84	163	85	53	78	109	23	60	79	27	2	92	22	8	3	3	6	1	23	7	6	6	18	4	12	5	3	34
112	5	0	1	0	0	2	5	2	1	0	1	0	0	0	7	10	2	1	1	4	2	2	1	3	1	2	3	6	3	2	1	2	3	0	1	1	0	0	0	3	0	0	1	2	1	2	0	0	0
113	132	90	36	107	72	113	58	32	20	4	8	2	7	14	14	23	26	5	0	2	17	22	22	30	37	9	35	20	49	6	3	6	17	4	2	0	0	0	9	1	8	2	1	11	7	4	3	5	1
114	25	11	5	3	5	0	1	15	0	3	4	5	1	4	7	17	3	1	23	13	24	7	58	43	35	10	14	28	25	5	7	13	10	5	15	0	0	1	0	10	17	16	35	28	28	5	26	4	0
115	300	80	98	169	36	22	38	22	25	5	13	10	10	14	25	2	85	16	14	57	37	45	132	192	131	45	75	50	50	20	17	3	30	3	23	5	12	6	2	43	25	94	66	85	62	71	70	12	46
116	33	9	13	47	59	8	8	14	4	2	9	13	21	5	33	12	7	36	6	13	3	6	2	8	35	12	13	6	13	55	6	5	16	3	2	1	2	2	0	31	12	5	18	5	9	6	12	2	5
117	ND	0	55	37	104	60	34	18	15	4	4	9	20	8	20	41	33	4	25	7	7	7	12	13	35	11	23	17	0	20	4	3	23	8	2	7	2	2	2	26	3	16	3	6	11	9	8	17	7
118	311	7	25	10	31	18	27	0	7	15	1	0	83	37	18	0	29	13	7	8	39	31	41	76	30	30	60	31	37	31	11	6	16	5	14	0	1	2	3	3	8	3	8	5	20	7	10	9	17
119	90	138	97	403	111	103	115	27	25	10	2	16	36	38	5	31	42	10	8	22	32	8	46	167	132	33	107	25	45	10	18	5	0	5	3	0	4	4	4	54	4	13	4	3	3	4	3	18	2
120	321	85	139	218	109	85	93	48	38	15	20	61	159	19	11	27	74	30	20	76	36	45	119	140	171	26	94	9	25	15	18	4	11	10	6	4	12	7	13	24	5	1	35	24	11	2	8	3	10
144	66	139	278	25	3	1	2	12	17	3	4	7	2	11	4	2	2	3	4	4	8	2	3	3	30	3	14	4	4	3	0	2	3	1	4	3	6	5	2	6	0	8	4	2	2	0	0	1	0
139	67	265	28	52	20	1	37	2	7	1	71	5	5	2	6	2	6	4	1	17	4	2	10	4	1	10	2	0	2	0	0	0	1	2	0	1	3	2	1	17	4	5	19	1	4	2	2	3	3
145	393	340	583	788	845	484	64	21	34	14	2	80	60	93	19	154	66	6	2	38	35	43	122	63	31	52	27	43	25	50	46	37	64	14	3	0	2	6	6	169	0	1	29	11	21	32	7	5	0
138	49	55	48	70	110	84	37	34	117	7	18	20	13	41	65	86	70	64	23	6	3	5	12	8	17	5	15	2	3	1	3	2	1	0	6	4	1	4	4	4	16	10	15	11	47	14	0	7	1
146	83	145	196	124	238	53	21	22	9	10	29	57	80	3	39	16	19	1	0	17	7	5	11	11	5	4	8	21	3	3	3	1	12	0	2	1	10	5	2	2	0	30	2	1	15	3	7	2	2
137	29	274	42	1	73	37	2	2	3	4	1	0	3	37	9	18	0	0	27	NF	5	11	3	2	27	31	1	2	6	4	8	2	2	1	1	0	2	3	0	12	0	0	3	0	0	2	0	NF	8
136	168	23	343	250	167	114	61	7	12	0	7	22	102	39	39	29	9	2	3	21	5	17	31	131	103	56	96	25	21	43	18	6	40	22	10	1	18	5	10	130	102	29	0	NF	NF	1	15	20	4
135	52	100	64	64	85	35	14	3	3	2	2	1	1	5	7	13	17	14	4	7	5	16	7	46	51	28	25	14	6	9	2	2	7	1	6	0	4	7	2	22	7	2	3	6	3	0	5	4	3
134	28	228	136	259	297	119	135	35	84	19	16	27	32	49	90	88	74	83	75	8	12	70	82	123	72	23	51	46	32	27	30	22	30	6	9	5	8	2	6	32	39	7	19	15	8	3	11	5	0
132	ND	113	601	193	299	122	56	7	NF	NF	NF	NF	NF	NF	NF	NF	NF	NF	NF	NF	NF	NF	NF	55	NF	NF	NF	5	NF	56	23	21	12	6	2	2	8	4	3	22	289	36	83	5	61	89	NF	6	4
131	136	69	37	141	179	143	35	12	10	6	18	8	10	19	22	30	14	2	10	32	36	21	22	45	9	22	18	6	7	25	19	8	10	1	3	0	2	9	11	219	12	94	10	70	4	2	4	3	13
130	ND	0	455	433	253	247	51	23	8	7	22	58	75	15	6	19	95	34	0	6	67	63	105	170	95	98	197	38	53	112	109	8	73	20	6	15	17	20	7	158	81	108	10	37	31	11	29	24	14
129	ND	ND	69	136	115	81	22	17	13	13	NF	9	NF	NF	NF	10	NF		23	NF	NF	NF	NF	53	98	115	NF	108	NF	8	9	11	8	NF	NF	18	4	10	2	NF	225	18	48	14	NF	9	7	14	1
127	111	114	23	0	0	0	NF	NF	NF	NF	NF	NF	NF	NF	NF	8	58	31	1	38	NF	NF	NF	44	79	27	1	7	4	1	4	15	7	3	2	0	5	2	2	22	5	6	21	5	6	7	3	5	15
124	49	NF	NF	NF	94	21	9	4	1	1	2	5	4	1	3	4	5	2	2	14	14	0	3	6	0	2	5	14	5	4	1	4	2	4	2	0	7	2	4	14	8	3	5	3	1	1	4	7	4
123	34	61	83	52	43	62	19	24	17	5	6	6	7	18	9	9	33	16	3	5	3	1	10	12	7	15	22	0	10	3	5	1	3	21	4	2	16	10	6	14	4	6	32	12	7	4	1	6	9
122	16	37	58	65	34	19	8	15	19	11	17	3	5	17	16	35	13	16	10	6	4	18	28	52	39	NF	28	34	8	0	3	8	NF	6	6	NF	3	NF	5	31	29	18	45	21	11	9	4	6	7
90	15	7	20	12	8	10	3	4	8	5	2	1	8	3	15	6	12	5	2	2	5	2	1	17	8	11	5	6	4	2	5	4	6	1	4	9	7	3	6	4	16	26	NF	4	7	2	4	15	8
89	ND	28	62	102	4	6	2	7	5	3	3	2	3	16	8	11	37	14	19	3	4	3	11	7	52	8	11	5	5	3	1	3	7	3	6	0	5	4	7	27	25	8	10	0	4	1	2	2	12
75	66	34	0	27	11	10	17	3	7	14	2	6	24	12	12	8	16	4	4	17	8	5	5	21	25	16	1	25	15	2	3	5	26	6	11	3	0	0	2	0	31	40	7	13	7	27	1	8	7
74	ND	5	289	274	449	235	118	65	21	43	33	29	61	102	65	19	56	0	NF	NF	NF	34	24	116	70	90	73	55	5	75	24	22	63	7	7	8	27	5	8	80	59	NF	1	17	66	17	13	3	18
73	ND	96	105	66	55	42	9	16	9	4	3	10	24	19	3	2	8	0	NF	NF	NF	1	NF	7	25	16	43	23	4	10	4	7	4	5	13	6	5	10	12	19	22	4	12	12	15	15	NF	NF	1
72	ND	10	86	269	42	25	35	14	1	1	2	11	35	6	27	39	6	0	NF	NF	NF	NF	16	31	3	83	229	50	38	6	14	3	19	13	1	7	5	0	4	30	17	25	6	11	3	7	3	5	5
71	ND	4	163	163	200	144	84	41	25	15	25	30	10	261	NF	54	132	72	96	86	68	32	56	137	NF	NF	NF	56	12	4	6	6	4	3	4	17	NF	NF	1	21	7	13	23	10	3	5	35	7	2
70	ND	10	305	319	231	153	85	147	89	44	52	93	234	0	132	140	94	183	41	123	103	112	63	165	78	5	67	6	52	NF	NF	NF	NF	NF	NF	NF	NF	NF	NF	NF	NF	NF	NF	NF	NF	NF	NF	NF	NF
154	ND	ND	ND	ND	ND	ND	ND	ND	ND	ND	ND	ND	ND	ND	ND	ND	ND	ND	ND	ND	ND	ND	ND	ND	ND	ND	ND	ND	ND	ND	ND	ND	ND	ND	ND	ND	ND	ND	ND	ND	ND	ND	84	91	143	17	113	65	20
153	ND	ND	ND	ND	ND	ND	ND	ND	ND	ND	ND	ND	ND	ND	ND	ND	ND	ND	ND	ND	ND	ND	ND	ND	ND	ND	ND	ND	ND	ND	ND	ND	ND	ND	ND	ND	ND	ND	ND	ND	ND	ND	12	7	8	12	10	0	4
156	ND	ND	ND	ND	ND	ND	ND	ND	ND	ND	ND	ND	ND	ND	ND	ND	ND	ND	ND	ND	ND	ND	ND	ND	ND	ND	ND	ND	ND	ND	ND	ND	ND	ND	ND	ND	ND	ND	ND	ND	ND	ND	NF	NF	9	54	25	28	45
155	ND	ND	ND	ND	ND	ND	ND	ND	ND	ND	ND	ND	ND	ND	ND	ND	ND	ND	ND	ND	ND	ND	ND	ND	ND	ND	ND	ND	ND	ND	ND	ND	ND	ND	ND	ND	ND	ND	ND	ND	ND	ND	32	44	19	20	10	12	0
157	ND	ND	ND	ND	ND	ND	ND	ND	ND	ND	ND	ND	ND	ND	ND	ND	ND	ND	ND	ND	ND	ND	ND	ND	ND	ND	ND	ND	ND	ND	ND	ND	ND	ND	ND	ND	ND	ND	ND	ND	ND	ND	20	23	56	167	30	34	31
158	ND	ND	ND	ND	ND	ND	ND	ND	ND	ND	ND	ND	ND	ND	ND	ND	ND	ND	ND	ND	ND	ND	ND	ND	ND	ND	ND	ND	ND	ND	ND	ND	ND	ND	ND	ND	ND	ND	ND	ND	ND	ND	5	19	10	37	15	10	10
159	ND	ND	ND	ND	ND	ND	ND	ND	ND	ND	ND	ND	ND	ND	ND	ND	ND	ND	ND	ND	ND	ND	ND	ND	ND	ND	ND	ND	ND	ND	ND	ND	ND	ND	ND	ND	ND	ND	ND	ND	ND	ND	170	170	110	107	15	10	19
160	ND	ND	ND	ND	ND	ND	ND	ND	ND	ND	ND	ND	ND	ND	ND	ND	ND	ND	ND	ND	ND	ND	ND	ND	ND	ND	ND	ND	ND	ND	ND	ND	ND	ND	ND	ND	ND	ND	ND	ND	ND	ND	10	62	50	49	12	9	15
161	ND	ND	ND	ND	ND	ND	ND	ND	ND	ND	ND	ND	ND	ND	ND	ND	ND	ND	ND	ND	ND	ND	ND	ND	ND	ND	ND	ND	ND	ND	ND	ND	ND	ND	ND	ND	ND	ND	ND	ND	ND	ND	7	29	5	29	3	7	10
162	ND	ND	ND	ND	ND	ND	ND	ND	ND	ND	ND	ND	ND	ND	ND	ND	ND	ND	ND	ND	ND	ND	ND	ND	ND	ND	ND	ND	ND	ND	ND	ND	ND	ND	ND	ND	ND	ND	ND	ND	ND	ND	40	21	72	18	17	5	14
Total	4052	3970	5657	6671	6163	4205	2026	1120	1065	563	809	812	1330	1387	1492	1682	1839	1385	841	1347	884	1215	2538	2777	2163	1284	2270	1301	1182	1119	718	445	1210	510	349	517	757	471	341	1958	1678	1985	1602	1527	1586	1420	843	763	1022
[truncated: 138 more columns]

## Sheet: Day 2 - Aedes
DAY2 BG-MOSQUITAIRE CO2 TRAP CATCHES FOR AEDES ALBOPICTUS								ND = NOT YET DEPLOYED			NF = NOT FUNCTIONAL
Trap #	2019-06-17	2019-06-20	2019-06-23	2019-06-26	2019-06-29	2019-07-02	2019-07-05	2019-07-08	2019-07-11	2019-07-14	2019-07-17	2019-07-20	2019-07-23	2019-07-26	2019-07-29	2019-08-01	2019-08-04	2019-08-07	2019-08-10	2019-08-13	2019-08-16	2019-08-19	2019-08-22	2019-08-25	2019-08-28	2019-08-31	2019-09-03	2019-09-06	2019-09-09	2019-09-12	2019-09-15	2019-09-18	2019-09-21	2019-09-24	2019-09-27	2019-09-30	2019-10-03	2019-10-06	2019-10-09	2019-10-12	2019-10-15	2019-10-18	2019-10-21	2019-10-24	2019-10-27	2019-10-30	2019-11-02	2019-11-05	2019-11-08
4	1232	468	102	53	216	184	82	104	62	7	33	18	8	84	2	191	207	4	207	30	44	86	49	3	9	5	2	133	4	2	3	4	1	2	11	5	11	42	2	1	55	36	187	176	49	22	3	17	71
11	896	149	129	28	149	54	16	7	15	17	7	5	23	4	18	4	14	15	0	2	2	1	20	7	117	24	22	13	10	6	3	4	2	10	0	15	6	19	37	248	23	117	121	429	119	31	248	165	9
22	29	53	4	46	29	17	17	15	8	1	7	3	1	24	5	1	18	37	4	6	11	5	22	14	3	14	27	28	14	15	1	3	9	7	8	14	NF	NF	5	6	5	9	55	14	2	40	56	78	42
23	448	148	125	206	67	73	58	15	36	3	20	69	37	15	67	44	54	31	60	84	43	55	58	135	127	22	64	58	8	12	7	5	7	7	6	5	4	15	7	6	11	16	24	23	4	7	7	3	16
24	ND	54	61	60	126	27	5	22	18	9	20	57	28	38	28	31	3	230	9	20	8	25	19	94	70	9	48	44	51	26	32	40	49	30	57	37	38	48	7	5	6	4	27	65	31	25	77	13	26
26	919	106	97	74	6	4	33	18	5	17	2	1	16	88	29	45	137	5	3	10	67	13	7	2	220	35	218	110	70	27	14	39	62	6	39	17	6	8	71	11	78	22	72	126	45	46	37	29	19
42	41	212	NF	75	22	15	67	34	16	9	69	5	27	94	70	112	239	212	62	24	NF	NF	NF	NF	27	13	180	135	101	2	NF	2	17	NF	90	10	44	45	17	215	72	83	55	98	27	11	145	58	222
43	ND	97	NF	NF	NF	NF	NF	12	24	7	9	8	21	70	93	59	49	40	27	67	35	65	78	68	28	8	16	41	30	18	38	24	18	7	20	65	13	20	18	52	3	9	8	36	5	3	18	5	8
44	495	NF	105	86	239	94	49	56	16	8	24	75	110	145	58	48	52	203	75	172	63	98	90	14	135	28	25	4	9	7	2	3	13	9	15	49	10	5	22	61	38	27	8	44	8	13	19	22	64
46	570	194	124	213	194	116	72	64	37	14	10	40	82	192	128	186	213	98	51	86	58	239	166	38	73	136	115	206	135	84	17	93	108	2	23	3	7	20	8	4	25	3	2	9	3	19	14	18	136
45	636	201	56	295	26	90	52	17	3	4	5	16	87	27	4	3	11	4	7	44	64	12	37	15	NF	5	80	58	61	47	14	27	22	6	1	12	1	1	2	95	8	6	5	37	9	0	3	8	16
66	16	25	177	216	122	34	63	45	13	6	14	15	37	18	3	16	39	27	61	284	104	19	16	48	43	11	4	5	4	3	15	2	13	12	2	6	6	1	2	2	25	24	5	28	4	8	3	15	7
67	ND	ND	801	493	930	37	327	87	71	10	0	100	89	219	350	156	119	220	88	NF	NF	NF	NF	NF	47	313	351	4	98	72	50	65	83	29	45	56	35	31	17	313	270	113	228	276	209	61	242	47	35
68	739	858	NF	333	1164	357	227	71	3	12	56	388	149	203	88	26	38	1	3	191	136	5	1	0	3	4	38	0	2	5	0	5	6	4	1	1	2	2	4	25	9	3	36	3	3	0	3	6	10
180	ND	ND	ND	ND	ND	ND	ND	ND	ND	ND	ND	ND	ND	ND	ND	ND	ND	ND	ND	ND	ND	ND	ND	ND	ND	ND	ND	ND	ND	ND	ND	ND	ND	ND	ND	ND	ND	ND	ND	ND	ND	ND	5	12	12	3	5	10	52
2	ND	ND	ND	ND	ND	ND	ND	ND	ND	ND	ND	1	3	3	16	15	11	26	6	17	2	5	2	8	7	5	8	3	4	2	4	2	3	0	1	2	0	2	4	3	9	3	4	11	6	6	4	8	2
179	ND	ND	ND	ND	ND	ND	ND	ND	ND	ND	ND	ND	ND	ND	ND	ND	ND	ND	ND	ND	ND	ND	ND	ND	ND	ND	ND	ND	ND	ND	ND	ND	ND	ND	ND	ND	ND	ND	ND	ND	ND	ND	11	67	14	0	NF	4	12
177	ND	ND	ND	ND	ND	ND	ND	ND	ND	ND	ND	ND	ND	ND	ND	ND	ND	ND	ND	ND	ND	ND	ND	ND	ND	ND	ND	ND	ND	ND	ND	ND	ND	ND	ND	ND	ND	ND	ND	ND	ND	ND	6	18	5	7	3	10	0
178	ND	ND	ND	ND	ND	ND	ND	ND	ND	ND	ND	ND	ND	ND	ND	ND	ND	ND	ND	ND	ND	ND	ND	ND	ND	ND	ND	ND	ND	ND	ND	ND	ND	ND	ND	ND	ND	ND	ND	ND	ND	ND	9	11	4	0	4	11	16
69	175	192	388	499	268	128	72	5	6	8	10	28	81	10	23	9	61	83	17	105	71	34	18	30	83	38	12	5	13	6	4	6	12	NF	2	8	6	1	0	4	8	6	1	3	2	7	3	7	10
78	ND	34	0	153	223	37	122	66	15	7	22	25	3	45	58	43	44	36	30	86	5	35	14	95	52	5	48	12	16	24	3	16	56	5	3	9	2	18	10	140	4	16	6	12	16	7	7	2	0
176	ND	ND	ND	ND	ND	ND	ND	ND	ND	ND	ND	ND	ND	ND	ND	ND	ND	ND	ND	ND	ND	ND	ND	ND	ND	ND	ND	ND	ND	ND	ND	ND	ND	ND	ND	ND	ND	ND	ND	ND	ND	ND	13	241	149	0	2	5	10
175	ND	ND	ND	ND	ND	ND	ND	ND	ND	ND	ND	ND	ND	ND	ND	ND	ND	ND	ND	ND	ND	ND	ND	ND	ND	ND	ND	ND	ND	ND	ND	ND	ND	ND	ND	ND	ND	ND	ND	ND	ND	ND	2	45	35	35	94	2	0
174	ND	ND	ND	ND	ND	ND	ND	ND	ND	ND	ND	ND	ND	ND	ND	ND	ND	ND	ND	ND	ND	ND	ND	ND	ND	ND	ND	ND	ND	ND	ND	ND	ND	ND	ND	ND	ND	ND	ND	ND	ND	ND	6	NF	NF	NF	4	1	5
171	ND	ND	ND	ND	ND	ND	ND	ND	ND	ND	ND	ND	ND	ND	ND	ND	ND	ND	ND	ND	ND	ND	ND	ND	ND	ND	ND	ND	ND	ND	ND	ND	ND	ND	ND	ND	ND	ND	ND	ND	ND	ND	2	3	17	5	4	3	10
77	ND	14	24	15	74	42	123	156	17	8	33	17	15	29	3	3	9	29	4	84	383	434	362	1152	295	355	614	553	163	166	85	166	392	82	248	175	22	69	87	76	81	38	38	289	147	23	125	2	62
170	ND	ND	ND	ND	ND	ND	ND	ND	ND	ND	ND	ND	ND	ND	ND	ND	ND	ND	ND	ND	ND	ND	ND	ND	ND	ND	ND	ND	ND	ND	ND	ND	ND	ND	ND	ND	ND	ND	ND	ND	ND	ND	10	123	71	3	0	4	13
168	ND	ND	ND	ND	ND	ND	ND	ND	ND	ND	ND	ND	ND	ND	ND	ND	ND	ND	ND	ND	ND	ND	ND	ND	ND	ND	ND	ND	ND	ND	ND	ND	ND	ND	ND	ND	ND	ND	ND	ND	ND	ND	1	64	14	2	2	0	6
12	ND	ND	ND	873	625	114	55	5	46	4	126	257	287	108	49	7	114	251	17	294	202	208	182	304	126	86	165	16	37	7	14	52	142	13	81	45	12	18	8	17	26	15	12	12	9	5	3	17	11
169	ND	ND	ND	ND	ND	ND	ND	ND	ND	ND	ND	ND	ND	ND	ND	ND	ND	ND	ND	ND	ND	ND	ND	ND	ND	ND	ND	ND	ND	ND	ND	ND	ND	ND	ND	ND	ND	ND	ND	ND	ND	ND	17	3	4	1	7	20	NF
167	ND	ND	ND	ND	ND	ND	ND	ND	ND	ND	ND	ND	ND	ND	ND	ND	ND	ND	ND	ND	ND	ND	ND	ND	ND	ND	ND	ND	ND	ND	ND	ND	ND	ND	ND	ND	ND	ND	ND	ND	ND	ND	26	60	3	31	6	16	31
142	ND	ND	ND	121	69	49	137	15	15	11	21	124	108	94	92	78	41	27	22	16	38	28	17	205	131	137	97	NF	9	18	7	8	17	18	14	1	6	5	6	30	70	13	48	85	98	34	57	19	24
166	ND	ND	ND	ND	ND	ND	ND	ND	ND	ND	ND	ND	ND	ND	ND	ND	ND	ND	ND	ND	ND	ND	ND	ND	ND	ND	ND	ND	ND	ND	ND	ND	ND	ND	ND	ND	ND	ND	ND	ND	ND	ND	11	5	7	3	20	2	5
165	ND	ND	ND	ND	ND	ND	ND	ND	ND	ND	ND	ND	ND	ND	ND	ND	ND	ND	ND	ND	ND	ND	ND	ND	ND	ND	ND	ND	ND	ND	ND	ND	ND	ND	ND	ND	ND	ND	ND	ND	ND	ND	12	11	15	9	2	2	2
164	ND	ND	ND	ND	ND	ND	ND	ND	ND	ND	ND	ND	ND	ND	ND	ND	ND	ND	ND	ND	ND	ND	ND	ND	ND	ND	ND	ND	ND	ND	ND	ND	ND	ND	ND	ND	ND	ND	ND	ND	ND	ND	7	2	20	15	60	21	17
163	ND	ND	ND	ND	ND	ND	ND	ND	ND	ND	ND	ND	ND	ND	ND	ND	ND	ND	ND	ND	ND	ND	ND	ND	ND	ND	ND	ND	ND	ND	ND	ND	ND	ND	ND	ND	ND	ND	ND	ND	ND	ND	3	3	3	5	13	9	4
76	85	6	42	1	126	117	28	10	7	10	39	12	6	38	76	30	14	23	0	33	13	12	11	26	2	31	6	9	13	28	6	8	12	8	16	13	6	3	17	3	40	13	12	17	23	16	11	16	39
86	65	41	35	1	9	4	2	17	21	8	2	1	4	6	14	13	12	6	0	3	6	14	17	38	31	24	27	18	18	6	4	1	4	7	14	7	6	0	11	10	61	76	21	7	38	22	15	22	15
87	ND	ND	65	NF	NF	NF	NF	NF	NF	NF	NF	NF							NF	NF	NF	NF	NF	NF	NF	NF	NF	NF	NF	NF	NF	NF	NF	NF	NF	NF	NF	NF	NF	1	21	5	17	NF	5	NF	NF	10	49
88	0	60	NF	28	17	21	26	16	3	1	1	13	8	10	14	11	21	41	1	7	15	6	18	12	26	11	10	3	10	9	3	12	13	4	3	4	6	3	6	7	4	10	7	21	32	3	16	12	16
85	0	34	37	13	41	3	32	36	5	11	3	0	16	7	23	10	18	14	3	5	11	8	6	48	30	26	7	33	21	23	0	5	12	7	8	5	8	7	5	24	40	5	21	8	29	10	23	14	12
84	1	5	0	2	0	2	2	89	7	34	1	8	1	0	0	0	3	0	1	NF	2	0	3	1	NF	1	1	5	12	NF	1	2	2	0	NF	NF	NF	0	2	2	4	2	NF	3	65	31	35	37	35
109	ND	134	219	349	159	89	104	27	12	7	26	39	37	42	13	24	16	35	61	65	20	34	21	117	20	11	57	22	7	4	6	7	12	10	14	9	13	12	6	15	4	13	7	32	37	11	10	5	14
149	ND	ND	ND	ND	ND	ND	ND	ND	ND	ND	ND	0	13	234	41	15	9	6	0	NF	NF	NF	NF	3	4	31	13	3	5	3	3	16	NF	6	15	23	NF	NF	0	2	NF	5	12	13	2	13	8	12	0
25	35	32	54	141	105	85	10	13	16	12	17	16	21	42	41	18	12	19	3	7	9	28	64	38	26	48	16	28	7	24	12	12	17	15	16	53	3	40	43	33	10	28	36	33	17	22	0	9	3
27	17	66	56	13	27	28	7	3	4	5	6	7	2	7	15	14	7	4	25	3	4	9	63	34	16	6	3	8	18	8	10	4	18	3	13	14	8	18	16	14	35	7	31	11	14	9	5	11	22
30	88	214	445	410	309	161	91	61	16	11	20	62	68	103	125	56	186	164	84	122	25	27	71	103	68	13	138	41	36	43	0	17	51	15	17	16	6	6	14	12	55	62	0	45	35	8	34	13	0
41	122	216	115	771	309	0	21	27	14	8	36	47	145	252	104	7	6	1	3	NF	NF	NF	NF	NF	12	8	5	2	2	7	NF	25	6	NF	1	2	6	2	2	20	3	1	1	3	1	3	3	4	4
48	252	85	68	254	127	191	28	5	21	31	13	35	63	41	11	86	179	38	51	69	117	198	68	57	7	35	85	48	45	71	33	55	75	6	28	10	7	1	26	17	0	0	11	12	0	5	2	0	5
47	997	179	189	264	318	60	67	41	7	14	30	118	144	93	135	17	23	80	36	131	139	116	193	10	176	118	6	145	51	63	16	105	130	18	16	24	33	11	27	65	114	45	81	87	85	34	57	36	5
49	10	256	105	96	19	45	9	13	17	9	19	187	88	8	16	10	6	2	9	65	21	9	11	21	30	65	5	6	3	6	0	5	12	21	22	5	8	15	14	42	11	3	0	0	NF	0	NF	1	8
65	402	79	49	430	142	73	16	5	17	11	36	50	145	99	49	84	32	34	145	254	161	75	64	172	62	41	2	21	13	1	6	34	66	6	21	17	9	17	5	31	2	15	6	46	29	2	5	16	8
64	56	NF	7	24	13	15	3	5	2	18	0	17	34	14	7	5	10	33	17	87	4	2	1	15	2	3	35	5	1	32	0	2	3	4	2	0	2	12	1	4	41	4	0	3	2	NF	NF	0	2
79	ND	93	10	25	6	4	5	25	7	7	8	0	9	2	3	36	57	27	25	44	22	10	6	56	31	24	39	15	24	19	7	18	6	15	15	17	14	7	13	27	27	21	39	17	27	20	26	21	39
173	ND	ND	ND	ND	ND	ND	ND	ND	ND	ND	ND	ND	ND	ND	ND	ND	ND	ND	ND	ND	ND	ND	ND	ND	ND	ND	ND	ND	ND	ND	ND	ND	ND	ND	ND	ND	ND	ND	ND	ND	ND	ND	3	7	2	0	2	8	2
172	ND	ND	ND	ND	ND	ND	ND	ND	ND	ND	ND	ND	ND	ND	ND	ND	ND	ND	ND	ND	ND	ND	ND	ND	ND	ND	ND	ND	ND	ND	ND	ND	ND	ND	ND	ND	ND	ND	ND	ND	ND	ND	0	45	5	2	5	5	6
80	123	89	67	147	171	111	147	124	70	16	87	39	213	78	4	11	27	44	37	142	33	46	14	142	68	17	14	22	11	6	9	6	52	NF	41	29	5	4	2	6	10	14	15	7	1	6	2	0	0
81	25	71	7	49	41	16	42	5	5	2	7	5	0	3	0	1	17	2	6	NF	6	4	6	7	12	19	6	4	11	14	7	4	15	12	11	8	6	4	11	3	45	31	7	49	29	27	18	3	28
82	ND	ND	ND	636	119	8	37	5	3	9	5	20	24	2	12	12	9	27	6	7	6	1	9	11	13	3	5	18	13	1	3	6	8	6	9	4	9	9	8	6	23	25	0	7	17	0	12	19	11
83	210	62	54	113	36	4	0	17	20	1	24	14	4	40	24	21	14	40	15	27	39	9	13	37	30	3	36	25	27	14	5	6	14	6	23	9	6	13	8	21	13	2	17	18	45	20	16	7	18
108	44	119	12	88	61	56	31	34	13	15	54	55	46	25	24	9	18	7	5	4	49	29	6	NF	NF	NF	3	38	61	8	8	7	11	38	7	13	8	2	27	20	13	10	4	3	25	28	18	25	16
107	ND	111	37	42	3	5	4	2	18	6	4	55	28	34	19	50	4	18	5	26	9	4	50	92	5	14	NF	5	NF	NF	1	2	13	12	4	1	NF	1	0	5	2	32	29	3	3	19	53	8	11
140	ND	55	32	77	64	50	12	13	8	3	5	25	5	10	21	29	30	54	56	23	4	39	16	53	21	40	17	18	32	17	8	31	4	15	29	7	2	10	10	34	40	39	19	18	15	19	13	15	14
110	ND	24	28	51	76	82	23	24	8	14	5	8	1	27	62	35	29	18	13	37	40	14	69	24	27	40	33	10	18	6	15	44	10	14	5	3	13	16	22	47	77	7	44	68	55	23	17	11	44
111	ND	120	6	6	6	30	3	3	3	16	5	15	2	5	10	1	3	3	0	2	8	2	5	6	3	2	32	25	26	10	7	16	7	19	17	18	28	12	23	42	32	18	28	12	30	17	13	37	34
125	58	3	20	65	29	29	8	3	2	4	17	12	15	1	8	12	22	16	19	50	10	33	15	43	17	17	13	7	8	6	4	7	6	6	10	4	10	3	2	17	4	2	19	7	17	8	11	3	12
126	137	102	26	67	83	56	29	17	14	12	2	16	19	10	71	98	10	7	25	86	14	20	18	71	29	6	38	21	21	62	4	11	12	7	6	3	5	10	5	64	8	19	8	18	23	9	4	1	4
128	ND	ND	ND	307	85	22	17	29	8	11	43	35	3	29	22	48	24	15	21	17	22	74	58	166	61	37	31	12	20	6	3	1	19	3	5	2	6	0	3	27	20	2	18	11	10	17	5	0	2
147	ND	ND	ND	67	38	15	235	130	56	52	41	20	12	28	73	12	21	0	0	NF	0	3	NF	106	209	63	145	97	27	10	28	30	40	15	13	122	2	5	37	28	30	NF	50	14	139	137	8	102	38
133	259	93	114	268	122	56	14	7	3	13	45	6	2	20	22	18	13	0	1	8	4	63	16	0	2	8	5	7	6	6	8	10	4	4	6	7	9	2	2	5	3	NF	3	3	3	0	6	8	4
Totals	9182	5154	4092	8644	7210	2910	2630	1620	833	533	1089	2189	2390	2820	2243	1870	2325	2357	1426	2946	2149	2256	2070	3741	2636	2018	2967	2149	1406	1062	530	1075	1686	551	1074	984	475	615	702	1968	1618	1079	1649	3092	2029	1028	1753	1150	1493
[truncated: 138 more columns]

## Sheet: Day 3 - Aedes
DAY3 BG-MOSQUITAIRE CO2 TRAP CATCHES FOR AEDES ALBOPICTUS								ND = NOT YET DEPLOYED			NF = NOT FUNCTIONAL
Trap #	2019-06-18	2019-06-21	2019-06-24	2019-06-27	2019-06-30	2019-07-03	2019-07-06	2019-07-09	2019-07-12	2019-07-15	2019-07-18	2019-07-21	2019-07-24	2019-07-27	2019-07-30	2019-08-02	2019-08-05	2019-08-08	2019-08-11	2019-08-14	2019-08-17	2019-08-20	2019-08-23	2019-08-26	2019-08-29	2019-09-01	2019-09-04	2019-09-07	2019-09-10	2019-09-13	2019-09-16	2019-09-19	2019-09-22	2019-09-25	2019-09-28	2019-10-01	2019-10-04	2019-10-07	2019-10-10	2019-10-13	2019-10-16	2019-10-19	2019-10-22	2019-10-25	2019-10-28	2019-10-31	2019-11-03	2019-11-06	2019-11-09
6	68	175	7	19	36	12	14	2	5	0	9	2	5	7	12	17	10	8	56	27	31	8	7	113	4	68	12	65	7	0	0	1	3	1	1	0	6	8	10	2	19	101	83	70	21	7	9	7	5
9	ND	29	116	27	49	112	17	43	47	21	12	0	55	31	17	111	18	32	52	6	3	36	69	3	86	3	5	2	40	38	41	58	45	80	64	25	76	62	21	4	39	15	65	24	7	5	38	15	9
13	76	88	58	46	37	30	61	44	23	14	3	17	3	14	37	63	37	15	NF	2	14	16	23	7	16	40	2	17	11	11	15	14	3	6	9	12	19	41	29	3	15	3	7	2	NF	5	44	43	7
19	ND	217	29	32	455	18	13	18	7	16	7	22	14	14	4	24	28	4	53	3	12	41	36	16	36	NF	4	31	41	6	78	34	20	62	64	40	2	10	16	17	9	3	40	175	34	79	17	61	27
196	ND	ND	ND	ND	ND	ND	ND	ND	ND	ND	ND	ND	ND	ND	ND	ND	ND	ND	ND	ND	ND	ND	ND	ND	ND	ND	ND	ND	ND	ND	ND	ND	ND	ND	ND	ND	ND	ND	ND	ND	ND	ND	ND	ND	ND	ND	ND	ND	ND
194	ND	ND	ND	ND	ND	ND	ND	ND	ND	ND	ND	ND	ND	ND	ND	ND	ND	ND	ND	ND	ND	ND	ND	ND	ND	ND	ND	ND	ND	ND	ND	ND	ND	ND	ND	ND	ND	ND	ND	ND	ND	ND	ND	ND	ND	ND	ND	ND	ND
16	52	77	89	112	92	93	57	7	8	14	19	11	21	21	8	203	116	213	495	17	41	48	72	201	76	32	5	42	42	24	18	30	6	3	10	6	11	5	10	25	21	11	7	39	5	4	3	16	7
192	ND	ND	ND	ND	ND	ND	ND	ND	ND	ND	ND	ND	ND	ND	ND	ND	ND	ND	ND	ND	ND	ND	ND	ND	ND	ND	ND	ND	ND	ND	ND	ND	ND	ND	ND	ND	ND	ND	ND	ND	ND	ND	3	52	4	3	2	4	14
18	285	165	152	570	265	135	5	74	2	21	16	37	3	81	54	37	37	60	65	162	NF	NF	NF	NF	NF	NF	4	80	97	61	14	1	3	11	12	16	53	0	1	0	0	17	76	95	62	21	32	128	169
188	ND	ND	ND	ND	ND	ND	ND	ND	ND	ND	ND	ND	ND	ND	ND	ND	ND	ND	ND	ND	ND	ND	ND	ND	ND	ND	ND	ND	ND	ND	ND	ND	ND	ND	ND	ND	ND	ND	ND	ND	ND	ND	9	4	8	17	9	59	40
31	35	24	44	75	40	7	3	7	8	2	14	7	7	7	5	9	32	18	56	82	9	16	10	11	4	28	6	46	4	3	0	3	1	1	0	1	1	0	3	13	20	2	1	6	5	4	13	7	5
35	68	96	157	57	18	179	31	15	7	7	80	95	28	70	37	30	48	61	86	65	83	81	98	98	80	117	110	65	41	78	51	70	95	29	32	33	104	12	13	50	81	7	111	83	48	33	10	57	42
34	67	19	22	573	228	42	8	5	7	8	25	17	2	37	4	52	103	54	39	32	7	36	21	17	25	41	23	3	14	9	5	23	NF	12	7	5	2	2	3	0	6	4	11	21	5	13	5	35	11
37	593	137	372	525	408	156	43	26	17	27	91	24	96	105	64	99	71	53	91	125	165	224	79	53	25	66	42	26	17	3	0	177	NF	NF	NF	NF	NF	NF	NF	74	116	31	72	6	65	8	6	34	46
40	458	55	120	50	70	19	55	34	5	1	17	7	19	39	11	4	10	27	17	23	5	15	10	4	6	81	5	15	6	4	8	4	27	8	1	6	5	2	1	38	30	16	34	16	12	12	5	9	4
54	195	15	23	34	74	23	69	35	12	24	14	2	17	7	7	29	82	7	135	7	2	17	2	34	6	1	3	0	5	0	0	4	3	7	1	1	3	1	0	10	42	6	0	12	3	3	2	4	4
152	ND	ND	ND	ND	ND	ND	ND	ND	ND	ND	ND	6	172	2	6	9	43	171	245	38	16	4	3	2	0	2	8	0	3	1	2	1	3	6	2	2	0	0	1	6	6	0	2	2	0	1	4	2	6
53	229	132	131	371	342	321	84	57	12	28	47	17	90	48	1	104	85	61	6	0	58	165	46	136	47	103	11	88	43	1	58	4	6	19	1	0	21	34	18	143	1	65	122	92	5	15	19	49	5
61	89	56	81	36	45	16	23	55	5	3	6	12	13	41	2	17	15	1	7	120	50	7	74	38	6	29	35	60	10	11	2	3	8	21	7	6	6	16	5	73	61	16	7	10	4	10	5	10	3
60	116	101	95	61	87	46	18	7	16	11	69	17	18	44	36	67	19	62	23	21	21	31	45	79	65	72	91	1	1	0	1	2	0	13	12	2	19	9	1	0	6	13	4	3	3	16	2	56	55
96	26	43	2	85	10	35	58	14	15	7	9	10	7	8	8	10	8	18	18	12	3	5	8	21	6	10	4	6	3	0	0	3	1	5	9	4	1	2	0	5	2	6	3	2	6	3	2	12	0
97	14	15	7	10	18	17	10	2	4	3	1	2	7	1	9	3	5	10	1	7	3	13	15	3	6	4	10	8	6	3	0	1	0	0	1	3	8	5	1	3	4	5	4	3	7	0	0	9	5
93	22	13	10	11	64	6	4	7	9	1	9	5	2	7	7	13	6	6	2	4	4	5	5	11	4	7	4	11	4	0	3	1	5	4	6	1	0	1	0	1	10	10	7	10	4	5	15	5	7
98	606	149	92	139	30	93	52	62	5	7	7	34	52	27	6	17	37	110	79	49	5	120	102	134	22	NF	23	18	6	12	18	6	14	14	3	11	3	5	3	17	5	2	32	109	55	44	21	38	32
99	28	121	74	106	4	34	17	52	11	30	5	11	33	61	6	42	35	1	0	NF	NF	NF	NF	NF	NF	NF	38	90	87	8	20	39	25	13	0	30	18	NF	0	20	55	39	26	44	41	64	35	34	35
101	153	102	38	73	105	13	34	27	10	2	10	25	11	59	3	35	24	5	21	18	34	48	48	42	50	66	7	30	13	21	18	8	24	17	22	15	32	2	29	11	31	49	11	10	7	22	38	53	47
102	278	46	44	48	49	13	23	17	14	6	4	16	9	36	5	45	26	21	62	12	15	7	36	85	42	26	8	50	44	16	30	6	31	NF	9	NF	4	13	19	7	15	25	63	34	73	32	22	61	17
103	44	25	11	9	7	4	3	4	7	17	3	7	0	2	6	2	3	6	4	6	18	8	20	12	5	5	9	2	6	1	4	4	1	6	4	1	5	7	3	4	6	7	7	6	6	12	8	15	4
104	4	5	26	11	21	23	7	13	18	7	5	5	2	18	2	1	15	20	6	4	3	36	33	40	10	36	7	12	5	13	0	27	11	12	2	3	8	9	3	5	15	11	4	8	5	3	11	14	4
121	178	80	59	0	48	25	340	4	6	3	15	5	0	1	2	6	24	59	82	15	1	5	2	2	6	2	4	3	3	0	3	2	2	0	1	1	5	0	5	3	4	5	0	1	3	4	0	0	2
10	209	78	97	195	266	104	37	22	18	29	20	14	18	7	6	12	107	19	7	7	3	5	2	13	12	37	24	22	8	3	6	15	11	14	4	6	40	3	38	93	50	13	8	48	6	12	50	25	12
21	129	29	2	2	35	6	25	8	7	12	4	2	5	6	5	17	5	2	30	6	5	19	2	4	3	NF	2	2	12	2	7	12	NF	13	9	3	NF	4	3	1	6	3	NF	3	43	20	1	7	4
20	422	65	63	147	96	59	38	3	13	17	10	8	8	85	1	7	19	11	20	9	6	4	5	4	10	13	13	5	12	9	3	1	12	1	2	0	2	4	2	46	85	9	8	15	6	4	8	3	3
150	17	30	22	69	136	22	11	16	4	4	17	84	18	28	7	15	37	28	447	256	384	445	155	176	65	NF	27	116	118	54	98	105	46	13	83	16	145	29	12	74	20	46	21	77	113	39	3	119	67
193	ND	ND	ND	ND	ND	ND	ND	ND	ND	ND	ND	ND	ND	ND	ND	ND	ND	ND	ND	ND	ND	ND	ND	ND	ND	ND	ND	ND	ND	ND	ND	ND	ND	ND	ND	ND	ND	ND	ND	ND	ND	ND	13	0	2	0	0	12	7
189	ND	ND	ND	ND	ND	ND	ND	ND	ND	ND	ND	ND	ND	ND	ND	ND	ND	ND	ND	ND	ND	ND	ND	ND	ND	ND	ND	ND	ND	ND	ND	ND	ND	ND	ND	ND	ND	ND	ND	ND	ND	ND	30	68	21	20	7	183	106
28	684	615	465	511	285	167	55	45	20	35	47	2	84	274	76	91	46	52	102	83	141	54	158	106	109	219	55	33	103	15	47	61	44	24	64	9	122	49	66	247	98	125	114	105	18	8	0	42	38
29	78	84	318	438	276	42	39	12	8	14	75	52	68	105	37	110	48	144	397	242	53	154	100	101	43	61	38	102	90	12	1	80	10	6	18	78	33	7	3	44	6	16	5	16	16	5	15	18	7
186	ND	ND	ND	ND	ND	ND	ND	ND	ND	ND	ND	ND	ND	ND	ND	ND	ND	ND	ND	ND	ND	ND	ND	ND	ND	ND	ND	ND	ND	ND	ND	ND	ND	ND	ND	ND	ND	ND	ND	ND	ND	ND	2	44	7	4	0	2	56
187	ND	ND	ND	ND	ND	ND	ND	ND	ND	ND	ND	ND	ND	ND	ND	ND	ND	ND	ND	ND	ND	ND	ND	ND	ND	ND	ND	ND	ND	ND	ND	ND	ND	ND	ND	ND	ND	ND	ND	ND	ND	ND	6	6	9	5	2	42	5
36	77	NF	1	394	97	83	67	69	13	11	110	105	69	115	87	139	210	149	308	61	83	295	59	84	NF	NF	2	171	76	71	86	21	17	12	15	27	NF	NF	18	46	38	27	5	8	4	22	5	22	9
185	ND	ND	ND	ND	ND	ND	ND	ND	ND	ND	ND	ND	ND	ND	ND	ND	ND	ND	ND	ND	ND	ND	ND	ND	ND	ND	ND	ND	ND	ND	ND	ND	ND	ND	ND	ND	ND	ND	ND	ND	ND	ND	15	84	3	15	2	49	10
182	ND	ND	ND	ND	ND	ND	ND	ND	ND	ND	ND	ND	ND	ND	ND	ND	ND	ND	ND	ND	ND	ND	ND	ND	ND	ND	ND	ND	ND	ND	ND	ND	ND	ND	ND	ND	ND	ND	ND	ND	ND	ND	12	42	5	81	18	8	18
181	ND	ND	ND	ND	ND	ND	ND	ND	ND	ND	ND	ND	ND	ND	ND	ND	ND	ND	ND	ND	ND	ND	ND	ND	ND	ND	ND	ND	ND	ND	ND	ND	ND	ND	ND	ND	ND	ND	ND	ND	ND	ND	18	6	5	6	19	28	60
183	ND	ND	ND	ND	ND	ND	ND	ND	ND	ND	ND	ND	ND	ND	ND	ND	ND	ND	ND	ND	ND	ND	ND	ND	ND	ND	ND	ND	ND	ND	ND	ND	ND	ND	ND	ND	ND	ND	ND	ND	ND	ND	5	64	31	21	4	30	35
184	ND	ND	ND	ND	ND	ND	ND	ND	ND	ND	ND	ND	ND	ND	ND	ND	ND	ND	ND	ND	ND	ND	ND	ND	ND	ND	ND	ND	ND	ND	ND	ND	ND	ND	ND	ND	ND	ND	ND	ND	ND	ND	0	3	6	10	0	109	13
1	ND	ND	ND	ND	ND	ND	ND	ND	ND	ND	ND	5	21	41	7	12	2	5	26	7	8	18	12	13	4	4	4	3	5	0	6	1	NF	NF	NF	NF	NF	NF	NF	19	29	6	5	5	4	27	2	5	19
151	ND	ND	ND	ND	ND	ND	ND	ND	ND	ND	ND	14	48	21	5	86	57	46	107	40	2	0	53	55	25	38	135	73	11	43	9	52	9	23	15	19	20	7	3	38	18	14	22	39	8	0	7	9	12
52	352	149	106	45	113	47	5	34	4	28	5	38	113	53	7	40	31	7	0	27	13	18	38	36	12	1	7	4	7	23	19	21	16	13	12	6	15	6	11	62	29	3	2	6	4	4	11	24	17
148	NF	NF	NF	NF	NF	NF	NF	2	13	10	77	29	65	23	14	22	74	69	104	56	11	5	66	108	15	3	5	11	5	11	6	5	12	8	19	1	2	0	4	8	9	8	8	5	3	3	6	3	2
50	80	18	57	91	76	29	23	19	4	7	20	48	6	11	9	33	18	25	113	26	91	19	4	6	5	1	4	2	6	5	1	2	11	8	0	4	3	4	0	12	0	1	0	NF	12	NF	9	5	16
51	430	38	8	81	125	87	52	37	3	25	65	12	18	86	64	67	27	120	93	7	4	54	19	5	19	60	82	21	7	27	32	0	5	7	2	7	2	0	2	14	0	1	5	NF	6	NF	16	6	0
62	942	225	302	260	407	96	72	14	35	7	39	45	235	27	82	201	253	292	242	78	279	245	204	336	125	265	330	114	106	187	5	55	291	80	61	31	118	35	12	48	80	55	6	13	3	3	4	27	5
63	362	231	235	319	307	95	29	28	7	7	45	37	61	88	27	60	62	124	158	98	53	59	141	136	56	149	48	21	96	9	22	17	6	22	6	13	17	18	3	23	37	15	12	26	23	24	16	23	5
141	656	446	218	417	395	312	62	74	14	3	285	121	139	198	46	46	27	204	671	45	235	84	628	578	135	403	61	61	54	147	9	4	3	40	19	35	31	5	10	96	17	95	105	51	1	67	1	15	57
95	1	9	0	7	7	37	12	12	7	6	5	5	8	2	7	2	9	0	3	3	0	3	2	7	3	6	4	7	6	2	10	4	4	1	6	5	3	4	7	7	1	7	3	1	3	3	1	3	5
94	ND	46	28	14	120	87	43	10	22	3	3	7	3	2	3	19	117	15	17	4	22	10	21	7	12	18	34	NF	7	8	11	7	3	3	2	8	3	7	35	10	3	8	15	11	3	8	0	17	12
91	ND	40	9	8	33	8	7	11	5	10	5	11	15	4	7	7	1	6	2	36	10	6	11	2	3	1	7	9	7	7	1	7	37	5	0	0	0	0	10	13	0	11	3	10	3	15	5	5	18
92	ND	79	13	15	1	15	5	8	14	5	3	2	NF	0	14	19	0	6	0	5	0	7	22	4	6	7	13	3	4	0	3	2	3	5	2	NF	0	1	0	2	2	7	0	2	2	3	0	0	0
100	ND	235	38	97	54	2	10	1	6	6	8	5	7	21	21	12	23	11	13	12	5	15	18	34	22	10	11	5	6	3	12	5	2	4	7	5	9	11	3	15	21	8	0	24	21	6	7	18	7
106	ND	28	17	0	5	2	2	2	16	2	0	5	2	4	4	3	1	2	1	4	1	0	4	3	3	7	10	3	8	1	NF	NF	NF	2	7	8	6	8	8	5	7	5	7	7	4	6	0	24	3
105	ND	2	12	7	3	0	10	4	5	2	1	1	1	21	7	2	15	2	12	1	3	5	4	4	8	18	6	8	3	0	3	3	1	13	2	1	12	5	6	5	5	7	7	6	4	9	3	13	2
143	ND	15	29	19	8	7	4	7	9	0	5	14	7	3	3	25	94	131	168	60	22	2	9	17	11	5	5	4	7	2	1	5	2	4	9	6	0	0	3	16	9	24	4	15	7	4	7	0	5
Totals	8123	4447	3899	6216	5447	2779	1657	1069	527	523	1346	1079	1705	2013	905	2096	2220	2573	4742	2030	2037	2518	2601	3001	1339	2165	1407	1571	1323	965	787	1011	882	671	644	512	995	453	454	1478	1189	983	1277	1749	904	899	606	1733	1247
[truncated: 138 more columns]

## Sheet: Day 1 - Culex
DAY1 BG-MOSQUITAIRE CO2 TRAP CATCHES FOR CULEX QUINQUEFASCIATUS								ND = NOT YET DEPLOYED			NF = NOT FUNCTIONAL
Trap #	2019-06-16	2019-06-19	2019-06-22	2019-06-25	2019-06-28	2019-07-01	2019-07-04	2019-07-07	2019-07-10	2019-07-13	2019-07-16	2019-07-19	2019-07-22	2019-07-25	2019-07-28	2019-07-31	2019-08-03	2019-08-06	2019-08-09	2019-08-12	2019-08-15	2019-08-18	2019-08-21	2019-08-24	2019-08-27	2019-08-30	2019-09-02	2019-09-05	2019-09-08	2019-09-11	2019-09-14	2019-09-17	2019-09-20	2019-09-23	2019-09-26	2019-09-29	2019-10-02	2019-10-05	2019-10-08	2019-10-11	2019-10-14	2019-10-17	2019-10-20	2019-10-23	2019-10-26	2019-10-29	2019-11-01	2019-11-04	2019-11-07
3	2	0	3	1	20	26	15	2	5	3	7	0	0	2	9	2	3	0	2	2	0	0	3	0	0	1	1	2	3	1	0	1	1	0	0	0	2	0	0	0	0	1	3	4	0	5	1	2	0
5	28	46	121	135	414	77	112	52	62	26	89	2	7	32	38	55	5	28	0	6	20	17	30	13	21	5	1	8	41	24	7	8	23	12	0	1	0	2	0	3	0	0	2	3	5	21	3	0	0
7	3	0	13	27	13	14	50	0	2	8	5	3	11	24	34	3	26	2	2	3	2	2	7	1	7	1	1	0	1	3	3	3	0	0	3	0	0	0	NF	1	0	0	0	3	3	3	1	0	0
8	8	10	25	4	4	45	7	5	24	20	2	6	2	7	2	3	3	10	27	9	0	5	4	7	10	6	1	1	2	0	0	1	2	0	0	1	0	2	2	0	0	0	3	7	10	14	0	5	1
14	1	0	5	5	18	45	15	6	4	3	7	3	0	9	4	0	2	6	4	1	1	3	2	0	0	3	0	3	0	5	0	0	0	0	0	0	1	0	1	2	2	4	0	3	0	3	3	5	0
197	ND	ND	ND	ND	ND	ND	ND	ND	ND	ND	ND	ND	ND	ND	ND	ND	ND	ND	ND	ND	ND	ND	ND	ND	ND	ND	ND	ND	ND	ND	ND	ND	ND	ND	ND	ND	ND	ND	ND	ND	ND	ND	ND	ND	ND	ND	ND	ND	ND
195	ND	ND	ND	ND	ND	ND	ND	ND	ND	ND	ND	ND	ND	ND	ND	ND	ND	ND	ND	ND	ND	ND	ND	ND	ND	ND	ND	ND	ND	ND	ND	ND	ND	ND	ND	ND	ND	ND	ND	ND	ND	ND	ND	ND	ND	ND	ND	ND	ND
15	0	1	2	11	6	6	5	1	1	0	1	2	1	2	1	8	0	1	0	2	0	2	0	0	0	0	0	0	0	0	0	1	2	0	0	1	0	0	0	0	0	0	0	0	0	0	0	0	0
191	ND	ND	ND	ND	ND	ND	ND	ND	ND	ND	ND	ND	ND	ND	ND	ND	ND	ND	ND	ND	ND	ND	ND	ND	ND	ND	ND	ND	ND	ND	ND	ND	ND	ND	ND	ND	ND	ND	ND	ND	ND	ND	ND	ND	ND	ND	ND	ND	ND
17	1	0	0	3	1	8	18	15	22	3	6	4	3	3	5	8	17	9	1	2	0	1	0	0	6	1	1	2	0	1	0	0	1	3	0	0	0	0	0	2	0	0	0	2	0	0	1	0	0
32	0	4	0	5	15	36	10	7	7	0	1	1	0	0	2	0	3	1	0	1	4	1	5	9	8	7	2	3	2	0	0	0	1	0	0	0	0	0	1	0	0	1	0	1	0	3	2	1	4
190	ND	ND	ND	ND	ND	ND	ND	ND	ND	ND	ND	ND	ND	ND	ND	ND	ND	ND	ND	ND	ND	ND	ND	ND	ND	ND	ND	ND	ND	ND	ND	ND	ND	ND	ND	ND	ND	ND	ND	ND	ND	ND	0	0	2	2	0	3	0
33	1	4	9	15	8	18	13	9	18	2	3	3	9	3	24	8	31	41	8	NF	3	1	9	1	3	8	4	2	NF	3	2	NF	9	6	3	0	0	0	0	NF	0	4	1	1	7	3	2	0	0
38	0	0	4	4	12	2	0	0	1	3	0	0	NF	NF	NF	1	1	1	0	0	5	0	1	0	1	0	1	0	3	0	0	2	1	0	0	0	0	0	0	0	3	0	0	0	0	0	0	0	2
39	3	0	1	1	3	6	5	9	10	1	4	3	0	2	9	2	1	4	79	8	0	0	1	0	0	2	1	0	0	0	0	0	0	0	0	1	0	1	0	1	0	3	0	0	0	0	2	0	0
55	0	0	1	0	1	18	13	4	0	2	0	0	0	1	0	0	0	0	0	0	0	1	0	0	0	2	3	0	0	0	1	0	0	0	0	6	0	0	0	0	0	0	0	0	0	0	0	0	0
56	6	3	6	NF	NF	NF	0	6	21	3	7	19	7	4	11	16	52	91	2	9	5	2	1	1	1	2	7	4	2	0	0	0	NF	6	1	NF	0	0	9	1	0	3	0	NF	6	0	0	0	7
57	1	0	21	9	27	19	4	3	8	10	12	2	6	7	12	7	1	21	62	3	3	3	6	7	8	2	14	2	5	6	2	0	8	1	0	0	0	0	4	1	0	1	0	0	0	0	0	3	2
58	0	0	5	0	1	1	2	2	1	1	1	2	1	1	0	1	14	1	0	NF	NF	NF	NF	NF	NF	NF	NF	0	0	0	0	0	0	0	1	0	0	0	0	1	0	0	0	1	0	0	0	0	0
59	4	13	7	13	0	35	18	16	11	7	21	13	2	6	21	4	18	31	51	5	5	7	10	3	6	2	2	2	5	16	3	0	3	2	2	0	0	0	3	1	0	0	2	0	0	3	0	0	2
112	0	0	0	0	0	0	1	0	0	6	1	0	0	0	3	1	0	1	0	3	0	0	3	0	0	0	0	1	0	0	0	1	0	0	0	2	0	0	0	0	2	0	1	0	0	0	0	5	0
113	10	0	9	23	8	65	12	9	18	2	80	14	13	5	8	2	5	4	0	22	2	7	13	4	4	3	7	1	3	9	2	1	3	2	1	0	3	0	7	0	0	0	0	2	0	0	0	0	1
114	7	2	4	1	4	5	3	2	2	0	13	14	47	28	12	23	8	34	2	21	3	12	14	2	6	2	2	10	10	14	6	1	1	2	0	0	0	3	1	0	0	2	0	3	0	0	0	0	0
115	14	4	5	7	3	28	207	28	82	3	0	28	62	28	25	1	27	50	41	15	21	5	5	9	7	3	2	2	7	15	2	0	1	6	12	2	9	3	1	0	35	1	1	5	5	3	14	0	0
116	1	3	0	4	21	4	13	23	3	0	32	2	3	2	5	7	6	4	27	3	0	1	0	5	8	2	3	0	2	2	0	0	0	0	0	0	5	0	0	0	0	2	3	4	5	0	1	0	4
117	ND	0	2	0	0	5	13	5	12	1	3	1	0	0	0	2	2	6	7	1	2	1	1	2	3	1	0	0	2	2	0	0	1	0	0	0	0	0	1	0	0	2	17	0	1	1	2	0	1
118	2	0	4	0	2	3	12	5	32	2	31	0	20	9	6	0	4	23	4	0	8	1	0	18	8	9	25	4	14	18	11	1	2	0	0	0	0	0	0	0	3	18	2	0	2	0	10	2	0
119	1	1	2	20	10	10	3	1	4	2	5	1	9	2	3	2	0	2	3	0	3	0	26	0	8	0	2	0	2	2	1	0	0	0	1	0	0	1	0	1	0	1	1	1	0	0	0	1	0
120	6	1	0	0	2	5	4	5	10	0	2	0	5	1	4	1	1	9	1	8	2	2	5	5	2	0	3	0	3	0	0	0	0	0	2	0	0	0	0	0	0	0	0	1	0	3	0	0	0
144	0	0	0	0	0	0	1	3	8	1	0	2	1	0	0	0	3	4	0	3	3	0	0	0	5	1	2	0	0	0	0	0	0	0	0	0	0	0	0	0	0	0	0	0	0	0	0	0	0
139	0	0	2	0	0	3	0	1	3	0	2	1	4	0	0	0	0	6	0	10	0	1	0	0	0	2	2	0	0	0	0	0	0	0	0	0	0	0	0	0	0	0	0	0	0	0	0	0	0
145	0	0	0	0	3	6	12	1	12	0	1	1	1	1	16	2	1	4	0	2	6	2	2	0	2	1	2	0	3	0	0	0	1	0	2	0	0	0	0	2	0	0	0	0	0	1	0	1	0
138	0	0	0	2	5	2	5	5	25	2	2	6	2	1	1	11	4	6	6	0	0	0	1	0	2	8	1	0	0	0	2	0	0	0	1	0	0	0	0	0	0	0	0	0	0	0	0	0	0
146	0	0	0	0	0	0	7	7	0	5	0	2	2	0	17	2	1	0	0	5	2	0	0	0	0	0	1	0	0	0	0	0	0	0	0	0	5	0	0	0	0	0	0	0	0	0	0	0	0
137	0	1	2	0	0	2	0	0	1	2	0	2	2	3	0	0	0	0	0	NF	0	0	1	1	2	1	0	0	0	0	2	1	0	0	0	0	1	0	0	0	0	0	0	0	0	0	0	NF	0
136	0	0	2	4	0	4	3	10	6	0	4	8	3	7	1	2	1	3	2	8	0	1	0	4	3	2	1	1	6	0	0	1	4	0	1	0	0	0	0	0	2	0	0	NF	NF	0	0	0	0
135	0	0	1	0	4	1	2	0	0	1	1	0	0	1	3	1	8	2	1	12	1	1	0	7	6	2	1	2	0	0	0	0	0	0	1	0	0	0	0	0	0	0	1	1	0	0	0	0	0
134	0	0	7	3	0	20	14	4	6	4	2	1	4	4	2	0	1	2	7	0	1	4	2	0	2	1	0	1	0	0	0	0	2	2	2	0	1	0	1	0	4	0	0	0	0	0	0	0	0
132	ND	0	2	5	7	4	4	2	NF	NF	NF	NF	NF	NF	NF	NF	NF	NF	NF	NF	NF	NF	NF	2	NF	NF	NF	1	NF	3	0	3	1	0	0	0	0	0	0	0	0	1	0	0	0	2	NF	0	0
131	26	0	11	4	2	7	7	17	11	2	2	0	0	0	0	10	3	1	2	1	5	0	0	2	2	3	0	0	0	0	0	0	0	0	1	0	1	0	0	0	3	0	0	0	0	0	0	0	0
130	ND	2	5	1	2	5	5	8	3	2	3	7	4	0	2	0	5	2	0	2	2	0	1	1	1	4	2	1	3	2	0	2	4	0	1	1	1	0	0	0	0	3	2	1	0	0	1	0	0
129	ND	ND	3	2	2	0	1	3	4	4	NF	2	NF	NF	NF	1	NF		2	NF	NF	NF	NF	3	3	8	NF	1	NF	1	1	2	1	NF	NF	2	1	1	0	NF	0	0	0	0	NF	0	0	0	0
127	1	1	2	0	0	0	NF	NF	NF	NF	NF	NF	NF	NF	NF	0	2	4	0	2	NF	NF	NF	0	0	1	0	0	0	0	0	0	0	0	1	0	0	0	0	0	1	0	0	0	0	1	0	0	0
124	0	NF	NF	NF	1	7	12	1	12	2	1	4	0	0	1	0	0	0	3	1	2	0	0	2	0	0	1	0	0	0	0	2	0	1	1	0	0	0	0	0	3	2	0	0	0	0	0	0	0
123	0	0	3	8	3	4	14	7	2	1	1	1	0	4	0	4	4	5	8	1	0	0	1	2	2	0	1	0	0	1	0	0	0	0	0	0	0	0	0	0	0	0	0	1	1	0	0	0	0
122	0	0	1	0	0	18	2	4	10	1	2	0	1	1	0	0	0	0	0	2	2	1	0	0	1	NF	1	0	1	0	0	1	NF	0	2	NF	0	NF	0	0	1	0	6	3	0	0	0	0	0
90	1	2	4	2	2	5	1	2	3	2	0	0	7	0	0	0	0	1	1	0	0	1	0	2	1	0	0	1	0	0	0	0	0	0	4	1	1	0	0	0	0	0	NF	0	3	0	0	0	0
89	ND	0	9	0	2	1	1	1	4	0	4	4	9	2	0	0	0	1	0	1	0	0	0	0	3	1	2	0	0	4	0	0	1	0	1	0	1	0	2	2	0	0	0	0	1	0	0	0	1
75	8	6	0	9	1	3	10	7	4	1	1	0	1	1	1	0	3	28	21	4	3	0	0	0	6	0	0	1	0	0	0	2	3	0	0	0	0	0	0	0	0	1	0	0	0	3	0	0	0
74	ND	0	7	12	13	15	12	13	7	13	2	2	6	2	3	5	7	0	NF	NF	NF	3	1	2	7	4	1	1	0	6	5	2	2	0	0	0	0	0	0	1	2	NF	0	1	2	0	0	0	0
73	ND	54	10	16	1	3	2	7	7	1	0	2	2	3	0	1	1	0	NF	NF	NF	1	NF	9	3	3	4	1	2	2	1	1	1	0	2	0	0	1	4	0	2	0	1	1	0	1	NF	NF	5
72	ND	1	8	8	4	6	2	2	0	0	0	1	1	0	2	8	0	0	NF	NF	NF	NF	1	0	3	3	1	4	6	3	2	1	4	0	1	0	2	0	0	0	0	0	2	0	0	1	0	1	7
71	ND	1	4	3	3	5	0	3	2	1	1	2	1	21	NF	0	3	4	7	3	3	4	1	4	NF	NF	NF	1	0	0	1	2	1	1	2	0	NF	NF	0	0	0	0	0	0	1	0	3	2	0
70	ND	1	1	10	0	37	6	2	5	2	4	5	2	0	4	2	7	19	3	8	8	4	1	1	3	0	0	1	3	NF	NF	NF	NF	NF	NF	NF	NF	NF	NF	NF	NF	NF	NF	NF	NF	NF	NF	NF	NF
154	ND	ND	ND	ND	ND	ND	ND	ND	ND	ND	ND	ND	ND	ND	ND	ND	ND	ND	ND	ND	ND	ND	ND	ND	ND	ND	ND	ND	ND	ND	ND	ND	ND	ND	ND	ND	ND	ND	ND	ND	ND	ND	0	0	3	0	2	2	1
153	ND	ND	ND	ND	ND	ND	ND	ND	ND	ND	ND	ND	ND	ND	ND	ND	ND	ND	ND	ND	ND	ND	ND	ND	ND	ND	ND	ND	ND	ND	ND	ND	ND	ND	ND	ND	ND	ND	ND	ND	ND	ND	1	0	0	0	0	0	0
156	ND	ND	ND	ND	ND	ND	ND	ND	ND	ND	ND	ND	ND	ND	ND	ND	ND	ND	ND	ND	ND	ND	ND	ND	ND	ND	ND	ND	ND	ND	ND	ND	ND	ND	ND	ND	ND	ND	ND	ND	ND	ND	ND	ND	0	2	1	0	1
155	ND	ND	ND	ND	ND	ND	ND	ND	ND	ND	ND	ND	ND	ND	ND	ND	ND	ND	ND	ND	ND	ND	ND	ND	ND	ND	ND	ND	ND	ND	ND	ND	ND	ND	ND	ND	ND	ND	ND	ND	ND	ND	0	0	0	0	0	1	0
157	ND	ND	ND	ND	ND	ND	ND	ND	ND	ND	ND	ND	ND	ND	ND	ND	ND	ND	ND	ND	ND	ND	ND	ND	ND	ND	ND	ND	ND	ND	ND	ND	ND	ND	ND	ND	ND	ND	ND	ND	ND	ND	1	1	1	3	1	1	0
158	ND	ND	ND	ND	ND	ND	ND	ND	ND	ND	ND	ND	ND	ND	ND	ND	ND	ND	ND	ND	ND	ND	ND	ND	ND	ND	ND	ND	ND	ND	ND	ND	ND	ND	ND	ND	ND	ND	ND	ND	ND	ND	0	1	0	8	28	10	4
159	ND	ND	ND	ND	ND	ND	ND	ND	ND	ND	ND	ND	ND	ND	ND	ND	ND	ND	ND	ND	ND	ND	ND	ND	ND	ND	ND	ND	ND	ND	ND	ND	ND	ND	ND	ND	ND	ND	ND	ND	ND	ND	3	0	3	5	0	0	1
160	ND	ND	ND	ND	ND	ND	ND	ND	ND	ND	ND	ND	ND	ND	ND	ND	ND	ND	ND	ND	ND	ND	ND	ND	ND	ND	ND	ND	ND	ND	ND	ND	ND	ND	ND	ND	ND	ND	ND	ND	ND	ND	0	0	2	0	0	0	0
161	ND	ND	ND	ND	ND	ND	ND	ND	ND	ND	ND	ND	ND	ND	ND	ND	ND	ND	ND	ND	ND	ND	ND	ND	ND	ND	ND	ND	ND	ND	ND	ND	ND	ND	ND	ND	ND	ND	ND	ND	ND	ND	0	3	0	2	0	1	0
162	ND	ND	ND	ND	ND	ND	ND	ND	ND	ND	ND	ND	ND	ND	ND	ND	ND	ND	ND	ND	ND	ND	ND	ND	ND	ND	ND	ND	ND	ND	ND	ND	ND	ND	ND	ND	ND	ND	ND	ND	ND	ND	0	1	1	0	1	0	0
Total	135	161	333	377	648	639	678	325	495	155	366	176	261	229	291	206	284	472	386	189	127	97	158	129	174	107	106	64	131	143	54	40	84	44	49	18	34	14	37	19	63	50	53	55	64	93	79	46	44
[truncated: 138 more columns]

## Sheet: Day 2 - Culex
DAY2 BG-MOSQUITAIRE CO2 TRAP CATCHES FOR CULEX QUINQUEFASCIATUS								NF = NOT YET DEPLOYED			NF = NOT FUNCTIONAL
Trap #	2019-06-17	2019-06-20	2019-06-23	2019-06-26	2019-06-29	2019-07-02	2019-07-05	2019-07-08	2019-07-11	2019-07-14	2019-07-17	2019-07-20	2019-07-23	2019-07-26	2019-07-29	2019-08-01	2019-08-04	2019-08-07	2019-08-10	2019-08-13	2019-08-16	2019-08-19	2019-08-22	2019-08-25	2019-08-28	2019-08-31	2019-09-03	2019-09-06	2019-09-09	2019-09-12	2019-09-15	2019-09-18	2019-09-21	2019-09-24	2019-09-27	2019-09-30	2019-10-03	2019-10-06	2019-10-09	2019-10-12	2019-10-15	2019-10-18	2019-10-21	2019-10-24	2019-10-27	2019-10-30	2019-11-02	2019-11-05	2019-11-08
4	2	1	1	0	3	7	4	14	5	12	2	1	2	2	0	27	4	4	12	6	0	4	2	0	0	1	0	0	1	1	0	2	0	0	0	0	0	2	1	0	2	0	0	0	2	0	0	0	0
11	9	2	4	9	21	30	17	13	40	8	25	2	1	6	15	20	7	3	6	2	3	3	0	0	3	1	0	1	1	2	0	0	1	2	0	0	1	0	1	4	0	2	0	0	0	0	5	0	4
22	0	2	0	12	4	25	14	7	5	2	1	0	3	3	1	0	2	1	4	0	4	0	1	0	0	1	0	1	3	2	1	0	0	0	0	2	NF	NF	0	0	0	2	0	0	0	3	0	0	0
23	9	4	5	1	3	2	6	6	11	4	5	7	8	3	1	1	6	14	26	10	1	3	0	6	3	0	0	0	0	0	1	0	2	0	2	0	2	0	0	0	0	0	0	0	1	0	0	0	0
24	ND	0	3	5	15	31	2	17	5	2	3	4	9	5	3	10	0	11	23	8	7	1	3	1	12	0	0	3	2	4	2	3	1	5	1	5	2	3	0	0	0	1	0	0	1	1	3	0	0
26	27	8	18	2	2	5	19	4	4	10	1	0	2	5	5	8	3	2	2	6	1	6	0	0	10	6	5	2	10	6	1	3	5	0	10	1	1	1	2	0	0	1	0	1	1	13	2	6	0
42	0	7	NF	2	18	7	11	5	14	0	4	2	3	7	0	2	5	27	20	2	NF	NF	NF	NF	0	0	3	0	1	0	NF	1	0	NF	1	0	0	0	0	0	1	0	0	0	0	0	10	3	0
43	ND	1	NF	NF	NF	NF	NF	2	4	0	4	1	1	4	7	11	24	26	15	5	6	7	2	1	0	3	9	5	2	4	1	2	0	2	0	0	0	3	3	2	0	0	0	0	1	0	0	0	0
44	7	NF	0	1	2	9	2	7	10	1	3	3	12	5	5	6	3	34	7	3	0	0	1	0	6	1	1	0	1	0	0	0	0	2	0	0	0	0	2	0	0	0	0	0	0	0	1	0	0
46	10	46	5	24	25	38	12	17	8	9	0	2	12	4	8	2	7	6	36	13	0	2	0	2	6	2	3	7	3	2	0	2	1	0	0	1	0	0	0	0	0	0	0	3	1	1	0	1	2
45	0	1	2	0	2	12	1	2	1	6	0	0	6	1	0	1	3	0	2	2	0	1	1	0	NF	0	2	0	1	0	0	0	0	0	0	0	0	0	0	0	0	0	0	0	0	0	0	1	0
66	0	0	9	7	8	15	7	12	5	7	2	2	9	2	2	3	1	0	7	5	1	1	1	2	0	2	0	1	0	0	0	0	0	0	0	0	0	0	0	0	0	1	0	0	0	0	0	0	0
67	ND	ND	34	19	48	7	52	25	15	7	2	18	12	6	10	9	16	21	21	NF	NF	NF	NF	NF	0	5	3	0	25	23	7	2	1	2	1	0	1	3	1	2	0	2	2	0	2	0	0	0	0
68	2	55	NF	3	8	78	10	9	1	1	11	57	5	4	1	2	1	0	1	3	0	0	0	0	0	0	2	0	0	0	0	0	0	3	0	0	1	0	1	0	0	0	1	0	0	0	1	0	0
180	ND	ND	ND	ND	ND	ND	ND	ND	ND	ND	ND	ND	ND	ND	ND	ND	ND	ND	ND	ND	ND	ND	ND	ND	ND	ND	ND	ND	ND	ND	ND	ND	ND	ND	ND	ND	ND	ND	ND	ND	ND	ND	0	0	0	0	0	0	0
2	ND	ND	ND	ND	ND	ND	ND	ND	ND	ND	ND	0	1	0	2	1	3	1	2	2	0	0	1	0	0	0	0	0	0	0	0	0	0	0	1	0	1	1	1	1	1	0	0	1	0	0	0	0	0
179	ND	ND	ND	ND	ND	ND	ND	ND	ND	ND	ND	ND	ND	ND	ND	ND	ND	ND	ND	ND	ND	ND	ND	ND	ND	ND	ND	ND	ND	ND	ND	ND	ND	ND	ND	ND	ND	ND	ND	ND	ND	ND	0	0	0	0	NF	0	0
177	ND	ND	ND	ND	ND	ND	ND	ND	ND	ND	ND	ND	ND	ND	ND	ND	ND	ND	ND	ND	ND	ND	ND	ND	ND	ND	ND	ND	ND	ND	ND	ND	ND	ND	ND	ND	ND	ND	ND	ND	ND	ND	0	0	0	0	0	0	0
178	ND	ND	ND	ND	ND	ND	ND	ND	ND	ND	ND	ND	ND	ND	ND	ND	ND	ND	ND	ND	ND	ND	ND	ND	ND	ND	ND	ND	ND	ND	ND	ND	ND	ND	ND	ND	ND	ND	ND	ND	ND	ND	0	0	0	1	0	0	0
69	1	1	5	5	14	2	2	0	1	1	2	5	17	0	1	1	3	5	2	3	0	2	6	0	3	3	1	0	1	1	0	3	1	NF	1	0	1	0	0	0	2	0	0	0	0	0	0	0	0
78	ND	0	0	4	21	18	28	17	7	6	2	2	1	4	6	10	11	6	6	12	2	1	2	3	1	3	4	3	5	2	0	1	2	0	1	2	3	0	0	2	0	0	1	0	0	2	0	1	0
176	ND	ND	ND	ND	ND	ND	ND	ND	ND	ND	ND	ND	ND	ND	ND	ND	ND	ND	ND	ND	ND	ND	ND	ND	ND	ND	ND	ND	ND	ND	ND	ND	ND	ND	ND	ND	ND	ND	ND	ND	ND	ND	0	0	0	0	0	0	0
175	ND	ND	ND	ND	ND	ND	ND	ND	ND	ND	ND	ND	ND	ND	ND	ND	ND	ND	ND	ND	ND	ND	ND	ND	ND	ND	ND	ND	ND	ND	ND	ND	ND	ND	ND	ND	ND	ND	ND	ND	ND	ND	0	0	1	1	2	0	0
174	ND	ND	ND	ND	ND	ND	ND	ND	ND	ND	ND	ND	ND	ND	ND	ND	ND	ND	ND	ND	ND	ND	ND	ND	ND	ND	ND	ND	ND	ND	ND	ND	ND	ND	ND	ND	ND	ND	ND	ND	ND	ND	0	NF	NF	NF	0	0	0
171	ND	ND	ND	ND	ND	ND	ND	ND	ND	ND	ND	ND	ND	ND	ND	ND	ND	ND	ND	ND	ND	ND	ND	ND	ND	ND	ND	ND	ND	ND	ND	ND	ND	ND	ND	ND	ND	ND	ND	ND	ND	ND	0	0	0	0	0	0	0
77	ND	5	2	1	5	4	27	12	2	3	3	3	1	0	0	0	2	1	2	4	2	8	6	16	2	7	1	8	6	2	2	2	3	0	1	2	0	0	0	3	0	1	0	3	0	0	0	0	1
170	ND	ND	ND	ND	ND	ND	ND	ND	ND	ND	ND	ND	ND	ND	ND	ND	ND	ND	ND	ND	ND	ND	ND	ND	ND	ND	ND	ND	ND	ND	ND	ND	ND	ND	ND	ND	ND	ND	ND	ND	ND	ND	0	0	0	0	0	0	0
168	ND	ND	ND	ND	ND	ND	ND	ND	ND	ND	ND	ND	ND	ND	ND	ND	ND	ND	ND	ND	ND	ND	ND	ND	ND	ND	ND	ND	ND	ND	ND	ND	ND	ND	ND	ND	ND	ND	ND	ND	ND	ND	0	0	0	0	1	0	0
12	ND	ND	ND	0	8	23	3	0	2	2	5	4	2	2	2	1	7	5	13	2	1	3	6	2	2	1	6	0	0	0	2	1	1	3	4	0	3	1	0	0	2	3	0	0	0	0	0	1	0
169	ND	ND	ND	ND	ND	ND	ND	ND	ND	ND	ND	ND	ND	ND	ND	ND	ND	ND	ND	ND	ND	ND	ND	ND	ND	ND	ND	ND	ND	ND	ND	ND	ND	ND	ND	ND	ND	ND	ND	ND	ND	ND	0	0	1	0	1	0	NF
167	ND	ND	ND	ND	ND	ND	ND	ND	ND	ND	ND	ND	ND	ND	ND	ND	ND	ND	ND	ND	ND	ND	ND	ND	ND	ND	ND	ND	ND	ND	ND	ND	ND	ND	ND	ND	ND	ND	ND	ND	ND	ND	1	0	0	3	0	0	1
142	ND	ND	ND	1	2	1	2	6	7	4	2	4	0	3	1	6	7	11	4	6	1	0	7	2	3	3	1	NF	0	3	1	3	0	0	0	0	0	1	0	0	1	1	0	0	10	2	0	3	2
166	ND	ND	ND	ND	ND	ND	ND	ND	ND	ND	ND	ND	ND	ND	ND	ND	ND	ND	ND	ND	ND	ND	ND	ND	ND	ND	ND	ND	ND	ND	ND	ND	ND	ND	ND	ND	ND	ND	ND	ND	ND	ND	0	2	2	4	0	15	5
165	ND	ND	ND	ND	ND	ND	ND	ND	ND	ND	ND	ND	ND	ND	ND	ND	ND	ND	ND	ND	ND	ND	ND	ND	ND	ND	ND	ND	ND	ND	ND	ND	ND	ND	ND	ND	ND	ND	ND	ND	ND	ND	0	0	1	3	3	3	0
164	ND	ND	ND	ND	ND	ND	ND	ND	ND	ND	ND	ND	ND	ND	ND	ND	ND	ND	ND	ND	ND	ND	ND	ND	ND	ND	ND	ND	ND	ND	ND	ND	ND	ND	ND	ND	ND	ND	ND	ND	ND	ND	8	0	2	2	4	0	0
163	ND	ND	ND	ND	ND	ND	ND	ND	ND	ND	ND	ND	ND	ND	ND	ND	ND	ND	ND	ND	ND	ND	ND	ND	ND	ND	ND	ND	ND	ND	ND	ND	ND	ND	ND	ND	ND	ND	ND	ND	ND	ND	1	0	0	1	0	0	0
76	16	0	2	0	9	9	15	4	14	6	5	5	1	1	6	1	11	0	0	2	4	5	3	10	0	1	3	0	0	2	0	1	0	0	0	7	1	0	13	0	3	0	0	21	53	3	21	3	0
86	0	15	53	9	8	20	7	8	3	4	1	10	21	0	0	4	7	6	19	0	11	2	1	2	3	8	3	14	5	6	1	1	0	0	6	3	1	0	0	0	0	0	0	0	3	12	0	2	15
87	ND	ND	16	NF	NF	NF	NF	NF	NF	NF	NF	NF							NF	NF	NF	NF	NF	NF	NF	NF	NF	NF	NF	NF	NF	NF	NF	NF	NF	NF	NF	NF	NF	2	0	1	0	NF	0	NF	NF	0	0
88	1	3	NF	3	0	1	5	5	7	1	2	3	2	0	3	3	10	24	2	0	1	0	1	2	0	2	0	0	1	0	0	1	1	0	0	0	1	0	1	0	1	3	1	8	6	0	9	0	1
85	574	202	67	54	95	55	13	47	13	8	2	0	2	5	6	18	13	7	0	0	7	3	3	5	20	15	3	5	4	2	0	4	2	0	0	1	2	0	3	0	2	0	0	0	3	3	3	2	0
84	0	0	0	0	0	0	0	22	3	5	0	0	0	0	0	0	1	0	0	NF	0	0	0	0	NF	0	0	2	1	NF	0	1	0	1	NF	NF	NF	0	0	0	1	0	NF	0	2	3	0	1	0
109	ND	2	1	5	10	15	4	12	6	2	1	0	2	1	2	11	2	4	4	3	1	2	1	3	4	2	2	0	0	0	0	3	1	0	2	0	0	1	0	2	1	1	0	0	0	0	0	0	0
149	ND	ND	ND	ND	ND	ND	ND	ND	ND	ND	ND	1	7	1	1	1	3	2	0	NF	NF	NF	NF	4	0	1	0	0	0	1	0	0	NF	0	1	1	NF	NF	0	0	NF	1	0	2	0	2	0	0	0
25	9	2	13	64	96	69	2	3	3	8	3	7	2	11	15	11	16	6	1	0	23	20	2	10	1	3	2	0	2	4	0	0	1	3	0	0	0	0	0	0	0	0	0	5	0	10	0	3	8
27	2	16	3	0	21	0	13	9	10	0	0	4	1	2	3	4	12	0	3	1	1	1	0	1	1	0	0	0	1	2	1	0	1	0	1	0	0	1	1	0	0	0	0	6	0	2	0	1	0
30	1	3	3	9	29	25	7	12	7	2	6	4	3	2	3	6	36	25	4	17	3	2	2	2	6	0	2	1	0	2	0	0	0	0	1	0	0	2	1	0	0	0	0	5	1	1	0	2	2
41	7	1	0	1	7	0	5	3	3	0	5	2	11	3	2	1	1	0	0	NF	NF	NF	NF	NF	0	0	0	1	0	2	NF	1	0	NF	0	0	0	0	0	0	0	0	3	0	0	0	1	2	0
48	1	2	2	6	16	57	5	2	2	11	6	4	0	3	6	9	17	5	5	5	2	2	3	2	2	0	3	1	4	6	0	4	3	0	1	0	0	1	0	0	0	0	2	0	0	0	0	0	0
47	69	32	19	5	25	8	37	8	23	7	2	5	1	6	2	0	10	14	2	6	1	0	5	3	10	5	0	1	0	1	1	0	2	0	2	0	3	0	1	0	0	1	0	1	0	3	5	0	0
49	42	79	8	8	25	49	38	6	3	7	2	12	0	2	1	2	1	0	1	0	1	0	0	2	1	3	0	0	0	0	0	0	0	0	0	0	0	0	2	0	0	0	0	0	NF	0	NF	0	0
65	5	5	2	0	6	24	4	1	2	2	1	2	2	1	0	5	3	7	8	4	0	2	1	0	3	3	0	0	1	0	0	0	1	0	0	0	0	2	0	0	0	0	2	2	1	0	0	0	0
64	3	NF	0	0	5	3	2	0	0	8	0	2	2	1	0	0	30	2	0	0	0	0	0	0	0	0	0	0	1	0	0	0	0	0	0	0	1	0	0	0	0	0	0	0	1	NF	NF	0	0
79	ND	48	0	2	4	5	7	37	3	1	2	0	1	1	1	10	16	39	47	12	6	0	0	0	7	8	14	2	0	1	0	1	1	0	0	0	0	2	2	0	3	0	5	12	0	0	2	1	1
173	ND	ND	ND	ND	ND	ND	ND	ND	ND	ND	ND	ND	ND	ND	ND	ND	ND	ND	ND	ND	ND	ND	ND	ND	ND	ND	ND	ND	ND	ND	ND	ND	ND	ND	ND	ND	ND	ND	ND	ND	ND	ND	0	3	3	1	0	0	0
172	ND	ND	ND	ND	ND	ND	ND	ND	ND	ND	ND	ND	ND	ND	ND	ND	ND	ND	ND	ND	ND	ND	ND	ND	ND	ND	ND	ND	ND	ND	ND	ND	ND	ND	ND	ND	ND	ND	ND	ND	ND	ND	0	3	1	0	0	0	0
80	3	4	2	0	6	2	25	11	8	4	4	2	4	3	1	1	12	4	0	1	0	0	1	4	0	3	1	3	0	1	0	1	0	NF	1	1	2	1	0	0	1	1	1	1	0	1	0	0	0
81	78	81	39	42	25	82	11	33	61	6	30	21	0	0	0	0	8	8	3	NF	12	6	7	12	16	5	0	9	28	3	3	3	7	6	2	3	8	3	2	2	1	2	2	0	67	10	3	17	7
82	ND	ND	ND	14	13	20	8	7	17	1	4	1	0	0	5	11	11	9	6	0	1	0	0	0	0	0	0	2	2	1	0	1	0	1	0	3	0	0	2	0	0	0	0	1	2	2	0	1	0
83	11	33	8	33	11	7	1	7	5	0	2	0	2	4	1	0	3	6	4	6	1	1	1	0	1	1	2	6	3	3	0	1	0	0	1	0	1	1	0	0	1	0	5	0	1	3	0	2	1
108	3	3	0	0	21	21	42	17	7	4	3	3	2	2	5	14	23	0	2	1	0	2	2	NF	NF	NF	0	5	2	3	0	1	2	5	0	0	1	0	1	0	3	0	0	0	2	1	0	0	0
107	ND	2	0	0	1	1	1	1	7	0	0	60	2	10	1	2	1	12	1	0	0	6	1	2	0	3	NF	0	NF	NF	0	0	0	0	1	0	NF	0	0	0	0	0	0	0	0	1	0	2	1
140	ND	9	9	6	16	35	7	3	2	2	6	2	1	2	2	4	18	3	6	7	0	8	2	3	9	5	23	3	1	2	0	2	0	5	2	2	0	3	3	0	0	0	0	3	3	2	1	0	0
110	ND	12	13	20	22	41	12	9	12	2	7	4	2	3	10	19	7	2	10	6	5	1	10	4	2	5	0	1	1	1	2	3	0	0	0	0	0	0	0	0	0	1	6	2	0	1	0	0	2
111	ND	10	0	1	1	0	1	0	0	6	1	1	1	2	0	0	0	0	1	1	1	0	0	0	0	1	2	0	0	0	0	1	2	0	0	0	0	2	2	0	0	1	0	0	2	0	0	3	0
125	0	0	2	7	4	9	7	4	3	2	1	3	0	0	0	3	5	3	4	2	0	22	0	0	0	2	0	0	0	1	1	1	0	0	0	0	0	0	0	0	0	0	0	0	0	0	0	0	0
126	0	2	3	0	4	7	3	5	1	6	3	0	0	0	2	4	2	1	1	3	0	1	1	1	0	0	0	0	1	0	1	0	0	2	0	0	0	0	0	0	2	1	0	0	1	0	0	0	0
128	ND	ND	ND	0	2	2	5	1	2	2	0	2	1	0	1	2	1	0	1	5	3	1	1	2	0	1	0	0	0	0	0	0	1	0	0	1	0	0	0	0	1	0	0	0	0	0	0	0	0
147	ND	ND	ND	2	25	19	14	18	6	3	1	1	3	2	2	1	2	0	0	NF	1	4	NF	3	2	2	7	1	0	2	0	0	2	0	0	1	0	0	1	0	3	NF	0	3	0	0	0	0	0
133	6	0	1	2	1	5	2	5	1	0	9	0	0	0	0	1	11	4	1	0	0	4	0	1	0	3	0	0	2	0	0	0	0	0	0	0	1	0	0	0	0	NF	0	0	1	0	0	1	0
TOTALS	898	699	354	389	717	905	522	475	381	195	186	278	183	134	151	269	408	371	347	176	114	137	87	113	139	121	108	88	122	98	28	56	45	42	44	36	38	34	47	20	32	27	41	88	179	98	78	77	53
[truncated: 138 more columns]

## Sheet: Day 3 - Culex
DAY3 BG-MOSQUITAIRE CO2 TRAP CATCHES FOR CULEX QUINQUEFASCIATUS								NF = NOT YET DEPLOYED			NF = NOT FUNCTIONAL
Trap #	2019-06-18	2019-06-21	2019-06-24	2019-06-27	2019-06-30	2019-07-03	2019-07-06	2019-07-09	2019-07-12	2019-07-15	2019-07-18	2019-07-21	2019-07-24	2019-07-27	2019-07-30	2019-08-02	2019-08-05	2019-08-08	2019-08-11	2019-08-14	2019-08-17	2019-08-20	2019-08-23	2019-08-26	2019-08-29	2019-09-01	2019-09-04	2019-09-07	2019-09-10	2019-09-13	2019-09-16	2019-09-19	2019-09-22	2019-09-25	2019-09-28	2019-10-01	2019-10-04	2019-10-07	2019-10-10	2019-10-13	2019-10-16	2019-10-19	2019-10-22	2019-10-25	2019-10-28	2019-10-31	2019-11-03	2019-11-06	2019-11-09
6	3	8	17	22	75	27	1	107	2	7	1	1	9	3	21	9	106	61	6	3	0	0	8	3	3	1	0	3	0	0	6	0	0	3	1	0	0	0	1	0	2	6	4	0	0	0	5	0	0
9	ND	1	3	3	8	39	10	21	4	5	1	7	11	12	12	9	8	7	2	1	1	0	1	1	25	0	0	0	3	2	1	1	1	2	3	0	0	3	0	0	2	0	0	0	0	0	0	0	0
13	5	117	46	48	36	38	25	34	7	0	4	1	2	7	5	36	7	0	NF	7	49	2	20	6	3	0	0	0	2	2	0	2	0	0	1	1	2	2	4	0	2	0	0	0	NF	0	0	0	0
19	ND	15	0	4	98	4	3	17	2	2	0	3	0	2	5	0	3	10	1	0	0	2	0	3	1	NF	0	0	0	1	0	2	1	1	1	0	0	1	0	0	1	0	0	0	4	0	0	0	0
196	ND	ND	ND	ND	ND	ND	ND	ND	ND	ND	ND	ND	ND	ND	ND	ND	ND	ND	ND	ND	ND	ND	ND	ND	ND	ND	ND	ND	ND	ND	ND	ND	ND	ND	ND	ND	ND	ND	ND	ND	ND	ND	ND	ND	ND	ND	ND	ND	ND
194	ND	ND	ND	ND	ND	ND	ND	ND	ND	ND	ND	ND	ND	ND	ND	ND	ND	ND	ND	ND	ND	ND	ND	ND	ND	ND	ND	ND	ND	ND	ND	ND	ND	ND	ND	ND	ND	ND	ND	ND	ND	ND	ND	ND	ND	ND	ND	ND	ND
16	13	0	0	2	12	7	11	1	0	3	7	2	0	0	1	1	5	10	6	2	2	0	0	1	7	0	0	0	0	0	0	0	0	0	0	0	0	0	0	0	0	0	0	0	0	0	0	0	0
192	ND	ND	ND	ND	ND	ND	ND	ND	ND	ND	ND	ND	ND	ND	ND	ND	ND	ND	ND	ND	ND	ND	ND	ND	ND	ND	ND	ND	ND	ND	ND	ND	ND	ND	ND	ND	ND	ND	ND	ND	ND	ND	0	0	2	0	0	0	0
18	0	0	0	7	13	12	2	4	0	2	5	3	1	14	8	0	7	8	0	18	NF	NF	NF	NF	NF	NF	0	0	0	0	1	0	0	0	0	0	1	0	0	0	0	0	1	2	0	0	0	0	2
188	ND	ND	ND	ND	ND	ND	ND	ND	ND	ND	ND	ND	ND	ND	ND	ND	ND	ND	ND	ND	ND	ND	ND	ND	ND	ND	ND	ND	ND	ND	ND	ND	ND	ND	ND	ND	ND	ND	ND	ND	ND	ND	0	2	0	0	0	2	0
31	4	6	3	16	26	41	22	20	5	7	7	2	4	1	12	15	1	0	0	4	1	0	1	3	1	6	0	0	0	0	1	1	0	0	0	1	0	0	1	0	2	0	0	1	0	1	0	0	2
35	0	50	1	11	56	2	10	3	4	1	4	7	6	0	8	6	14	7	4	7	1	6	0	4	1	2	3	1	3	0	1	3	0	1	0	0	3	0	0	0	1	0	0	3	0	0	0	1	0
34	9	2	24	16	17	5	5	16	4	2	6	1	0	8	2	2	3	6	1	3	1	0	0	2	1	1	0	0	3	0	2	1	NF	1	0	0	1	1	1	0	0	0	3	1	0	0	0	0	3
37	11	10	8	50	45	42	12	12	6	3	5	3	11	2	8	10	5	4	2	7	2	7	0	1	1	2	0	2	6	0	0	3	NF	NF	NF	NF	NF	NF	NF	0	7	0	0	1	0	0	0	0	2
40	6	1	1	2	4	7	2	2	2	0	0	1	0	5	4	0	1	3	0	2	0	1	1	0	1	2	9	1	0	0	1	0	0	0	0	1	0	0	3	0	3	0	1	0	0	0	0	0	0
54	0	7	6	20	17	16	12	4	17	2	2	5	0	1	2	9	7	18	1	1	0	0	0	0	0	3	1	1	0	0	0	1	0	0	0	3	0	0	2	0	0	0	0	0	0	0	0	0	0
152	ND	ND	ND	ND	ND	ND	ND	ND	ND	ND	ND	4	3	0	0	1	4	9	7	0	0	0	0	0	0	0	0	1	0	0	0	0	0	0	0	0	1	3	1	0	0	0	0	0	0	0	0	0	0
53	6	2	2	3	4	21	5	6	2	0	1	3	3	12	0	1	12	7	0	0	0	6	1	1	0	0	0	1	0	1	0	0	0	0	0	1	5	6	2	0	0	2	0	5	0	2	0	1	0
61	25	2	3	3	1	1	10	3	1	1	2	3	2	8	0	2	2	3	1	3	1	0	3	2	1	1	5	1	0	2	0	2	0	0	0	1	1	0	0	0	0	2	0	0	0	0	0	0	0
60	5	8	4	8	14	35	22	14	2	6	19	5	9	6	7	12	20	6	5	12	0	1	6	6	1	29	7	0	0	0	0	0	0	0	0	0	2	0	0	0	0	0	1	0	0	0	0	0	7
96	68	86	1	26	14	64	17	38	3	4	5	2	19	5	4	29	2	2	2	2	0	4	4	4	1	0	7	0	5	0	0	0	1	2	0	2	0	2	3	0	0	5	0	0	0	0	1	0	0
97	0	2	5	3	0	6	6	0	2	2	6	7	2	0	1	2	3	0	0	1	2	2	0	0	0	0	0	0	0	0	0	0	0	0	1	1	0	0	0	0	1	0	0	1	0	0	0	0	0
93	0	0	0	1	4	0	0	1	4	0	7	1	0	2	1	0	3	2	0	0	1	0	0	2	0	0	1	4	0	0	0	0	0	1	0	0	0	0	0	0	0	0	1	0	1	0	0	0	0
98	13	5	6	1	38	56	14	11	1	5	31	29	4	3	4	2	11	5	3	4	2	10	3	2	6	NF	2	2	3	3	0	0	0	0	0	0	1	0	2	0	0	0	0	0	7	3	0	0	0
99	2	32	19	10	2	16	7	13	5	8	2	9	1	17	3	10	6	0	0	NF	NF	NF	NF	NF	NF	NF	0	3	0	0	0	0	1	0	0	1	0	NF	0	0	0	0	5	2	9	4	7	0	0
101	0	3	1	1	1	5	2	2	2	0	2	2	2	7	2	1	0	2	3	1	2	1	2	3	6	0	0	0	0	0	0	0	0	0	0	2	0	0	2	0	5	0	0	0	1	2	0	0	0
102	8	1	1	0	9	3	6	1	2	2	1	0	1	7	2	5	1	12	0	0	0	0	3	2	3	3	0	2	3	0	1	0	0	NF	0	NF	0	0	0	0	2	0	2	0	0	1	0	2	0
103	30	27	6	3	2	1	1	0	3	1	2	3	1	3	1	0	0	2	0	0	1	5	0	1	2	9	0	9	0	0	0	0	0	2	0	0	1	0	1	0	0	0	1	0	2	3	0	0	0
104	16	17	53	39	14	37	37	9	7	3	9	2	5	11	5	0	4	1	1	0	0	2	2	3	4	1	0	2	0	1	0	0	0	0	0	0	1	0	0	0	4	2	0	0	3	5	0	7	3
121	3	2	0	0	7	9	20	2	1	0	3	1	0	0	1	0	0	0	3	2	0	0	0	0	1	0	0	0	0	0	0	1	0	0	1	0	0	0	0	0	8	1	0	0	0	0	0	0	0
10	1	4	7	1	75	4	2	7	5	3	1	2	2	1	7	23	18	8	1	0	1	1	0	2	1	0	0	5	5	1	0	2	0	0	0	0	2	0	3	2	15	1	4	4	0	6	0	0	0
21	3	0	0	1	6	0	6	4	1	7	0	1	2	3	0	27	1	1	9	17	46	4	5	1	1	NF	0	1	1	0	1	1	NF	0	0	1	NF	1	0	0	0	1	NF	0	6	2	0	2	0
20	3	4	4	6	18	13	5	0	6	5	2	0	4	4	3	12	14	4	0	1	1	0	1	2	2	0	0	0	2	0	0	0	0	0	0	0	0	1	1	0	0	0	0	0	3	0	0	0	0
150	0	9	3	5	21	26	6	5	7	1	3	7	7	2	3	4	11	4	3	1	5	6	3	2	1	NF	0	3	7	0	1	1	0	0	0	0	1	1	0	2	0	0	0	0	0	0	0	3	0
193	ND	ND	ND	ND	ND	ND	ND	ND	ND	ND	ND	ND	ND	ND	ND	ND	ND	ND	ND	ND	ND	ND	ND	ND	ND	ND	ND	ND	ND	ND	ND	ND	ND	ND	ND	ND	ND	ND	ND	ND	ND	ND	0	0	0	0	0	1	0
189	ND	ND	ND	ND	ND	ND	ND	ND	ND	ND	ND	ND	ND	ND	ND	ND	ND	ND	ND	ND	ND	ND	ND	ND	ND	ND	ND	ND	ND	ND	ND	ND	ND	ND	ND	ND	ND	ND	ND	ND	ND	ND	0	2	0	1	0	0	0
28	4	2	3	2	10	7	7	2	8	4	1	1	9	0	9	1	3	6	2	2	2	3	2	1	2	2	3	1	2	2	2	0	1	0	0	3	0	0	0	5	0	3	0	6	0	1	0	3	0
29	4	1	2	1	18	4	8	3	2	4	16	3	2	6	3	2	10	6	7	4	7	1	7	4	5	1	2	3	3	0	0	3	0	0	1	0	2	1	1	0	0	0	1	2	0	0	2	0	0
186	ND	ND	ND	ND	ND	ND	ND	ND	ND	ND	ND	ND	ND	ND	ND	ND	ND	ND	ND	ND	ND	ND	ND	ND	ND	ND	ND	ND	ND	ND	ND	ND	ND	ND	ND	ND	ND	ND	ND	ND	ND	ND	0	1	0	0	0	0	0
187	ND	ND	ND	ND	ND	ND	ND	ND	ND	ND	ND	ND	ND	ND	ND	ND	ND	ND	ND	ND	ND	ND	ND	ND	ND	ND	ND	ND	ND	ND	ND	ND	ND	ND	ND	ND	ND	ND	ND	ND	ND	ND	0	2	1	0	0	0	0
36	2	NF	0	0	18	15	5	1	4	2	7	14	7	4	14	2	3	2	0	3	2	2	2	2	NF	NF	0	2	0	1	0	0	5	1	0	0	NF	NF	0	0	0	1	0	0	1	0	0	0	1
185	ND	ND	ND	ND	ND	ND	ND	ND	ND	ND	ND	ND	ND	ND	ND	ND	ND	ND	ND	ND	ND	ND	ND	ND	ND	ND	ND	ND	ND	ND	ND	ND	ND	ND	ND	ND	ND	ND	ND	ND	ND	ND	0	3	0	2	0	0	2
182	ND	ND	ND	ND	ND	ND	ND	ND	ND	ND	ND	ND	ND	ND	ND	ND	ND	ND	ND	ND	ND	ND	ND	ND	ND	ND	ND	ND	ND	ND	ND	ND	ND	ND	ND	ND	ND	ND	ND	ND	ND	ND	0	2	3	0	0	0	0
181	ND	ND	ND	ND	ND	ND	ND	ND	ND	ND	ND	ND	ND	ND	ND	ND	ND	ND	ND	ND	ND	ND	ND	ND	ND	ND	ND	ND	ND	ND	ND	ND	ND	ND	ND	ND	ND	ND	ND	ND	ND	ND	0	1	0	0	1	1	5
183	ND	ND	ND	ND	ND	ND	ND	ND	ND	ND	ND	ND	ND	ND	ND	ND	ND	ND	ND	ND	ND	ND	ND	ND	ND	ND	ND	ND	ND	ND	ND	ND	ND	ND	ND	ND	ND	ND	ND	ND	ND	ND	0	0	0	0	0	0	0
184	ND	ND	ND	ND	ND	ND	ND	ND	ND	ND	ND	ND	ND	ND	ND	ND	ND	ND	ND	ND	ND	ND	ND	ND	ND	ND	ND	ND	ND	ND	ND	ND	ND	ND	ND	ND	ND	ND	ND	ND	ND	ND	0	0	0	0	0	3	0
1	ND	ND	ND	ND	ND	ND	ND	ND	ND	ND	ND	ND	ND	ND	ND	ND	ND	ND	ND	ND	ND	ND	ND	ND	ND	ND	ND	ND	ND	ND	ND	ND	ND	ND	ND	ND	ND	ND	ND	0	1	0	0	0	1	0	0	0	0
151	ND	ND	ND	ND	ND	ND	ND	ND	ND	ND	ND	0	1	2	0	7	4	12	1	1	0	2	0	3	1	3	3	0	0	0	0	0	0	0	1	1	1	3	3	0	1	0	0	1	0	0	0	1	1
52	0	4	0	0	5	5	2	2	3	8	9	5	4	5	1	3	2	1	0	1	1	0	0	2	2	0	0	2	0	1	0	0	1	0	0	0	1	3	0	0	1	0	0	0	0	0	0	2	0
148	ND	ND	ND	ND	ND	ND	ND	4	7	1	2	7	4	1	3	2	19	3	0	3	0	0	0	3	1	0	0	0	2	0	0	0	0	1	0	0	0	0	0	0	1	0	0	0	0	0	0	0	0
50	0	3	8	3	10	5	11	10	1	1	0	4	2	1	0	1	1	0	2	1	2	0	0	2	0	0	0	0	0	0	0	0	1	1	1	0	0	0	0	0	0	0	0	NF	0	NF	0	0	0
51	2	5	1	1	21	3	17	1	7	0	5	4	7	6	11	3	5	40	0	0	0	6	0	0	1	2	4	1	3	0	1	0	0	0	0	0	0	0	0	0	0	0	0	NF	0	NF	0	0	0
62	63	9	17	11	76	7	17	31	17	16	9	7	21	8	7	25	15	6	13	36	15	7	3	12	12	8	8	0	5	6	0	2	6	2	11	6	17	5	40	5	1	7	0	0	0	0	0	2	0
63	12	32	33	25	27	24	1	1	2	1	7	11	8	6	3	10	8	8	4	7	3	2	1	6	2	2	6	2	3	1	0	1	0	0	2	0	0	1	0	0	3	3	0	0	2	1	0	0	0
141	7	9	5	5	42	29	11	10	4	0	41	4	19	17	7	10	1	31	25	4	2	8	13	16	7	3	3	5	6	2	0	0	0	0	0	0	2	2	0	0	0	1	0	10	0	0	0	0	0
95	7	2	0	3	4	17	2	7	2	4	0	0	2	3	1	0	1	0	0	0	0	0	0	2	0	1	0	0	0	0	0	2	0	0	1	2	4	0	2	0	0	0	2	0	0	0	0	0	0
94	ND	47	45	95	107	19	118	54	41	3	1	1	10	7	6	55	18	154	21	35	10	17	20	12	13	3	14	NF	0	9	3	4	4	1	0	1	7	33	13	80	60	31	40	29	22	53	0	30	5
91	ND	9	10	2	12	7	17	5	3	3	2	2	1	0	5	0	0	0	0	3	0	1	1	1	0	0	9	0	0	0	0	1	1	1	0	0	0	0	0	0	0	0	0	0	0	0	0	0	0
92	ND	33	3	0	0	6	22	26	31	1	4	1	NF	0	3	7	0	2	0	0	0	2	0	2	0	2	0	0	2	1	0	0	0	0	0	NF	0	0	0	0	0	0	0	0	0	0	0	0	0
100	ND	45	28	37	65	1	3	1	4	1	3	1	2	0	3	1	3	4	2	3	0	0	0	0	6	3	1	0	0	0	1	2	0	1	11	0	3	2	4	8	3	0	0	3	0	10	0	0	0
106	ND	6	1	0	0	0	0	0	9	0	0	3	1	2	2	2	0	0	0	0	0	0	0	0	0	1	0	0	0	0	NF	NF	NF	0	0	0	1	0	2	0	2	2	0	0	0	1	0	0	0
105	ND	4	4	4	1	0	3	18	4	12	0	10	3	7	4	1	3	9	1	27	2	6	5	2	1	2	0	0	0	1	0	0	0	1	0	0	3	1	0	0	5	0	1	2	0	1	0	0	0
143	ND	1	8	0	0	0	0	1	0	0	1	2	2	0	2	0	3	3	2	2	1	0	0	2	2	1	0	0	1	0	0	0	1	0	0	0	0	0	0	0	1	0	0	1	0	1	0	0	0
Totals	335	633	392	501	1053	686	525	534	256	143	246	197	216	221	216	360	378	489	141	231	166	117	118	129	129	94	88	58	70	37	23	36	24	22	36	28	63	72	92	102	134	68	67	87	68	100	16	61	33
[truncated: 138 more columns]
