# Supplementary material for: Mass Trapping and Larval Source Management for Mosquito Elimination on Small Maldivian Islands
Source: Insects. 2022 Sep 2;13(9):805. doi: 10.3390/insects13090805 (PMC9503984; doi:10.3390/insects13090805)
Supplement: Supplementary file 1 [file insects-13-00805-s001.zip › insects-1898599-supplementary/Data S2.xlsx]

## Sheet: Day1-Aedes
DAY1 BG-GAT TRAP CATCHES FOR AEDES ALBOPICTUS
Trap #	2019-07-13	2019-08-01	2019-08-16	31-Aug-19	2019-09-15	30-Sep-19	15-Oct-19	30-Oct-19	14-Nov-19	29-Nov-19	14-Dec-19	29-Dec-19	13-Jan-20	28-Jan-20	12-Feb-20	27-Feb-20	13-Mar-20	28-Mar-20	12-Apr-20	27-Apr-20	12-May-20	27-May-20	11-Jun-20	2020-06-26	11-Jul-20	26-Jul-20	10-Aug-20	25-Aug-20	10-Sep-20	25-Sep-20	10-Oct-20	25-Oct-20	9-Nov-20	24-Nov-20	9-Dec-20	24-Dec-20
3A	12	3	4	1	12	3	4	1	3	0	0	11	0	2	1	0	0	0	0	0	0	1	1	0	1	1	0	1	1	0	1	1	5	3	2	3
3B	4	2	0	0	4	2	0	0	2	1	0	2	0	0	2	11	0	0	0	0	1	2	6	0	2	4	0	2	3	4	7	0	0	0	1	0
5A	11	2	3	1	11	2	3	1	2	1	2	2	2	1	0	0	0	0	0	0	2	4	6	0	0	2	0	0	8	1	0	0	0	0	0	0
5B	2	1	0	0	2	1	0	0	3	0	1	1	0	0	1	0	2	0	0	0	0	6	8	0	0	1	0	2	1	0	1	0	3	3	0	0
7A	7	5	7	5	7	5	7	5	2	3	1	6	15	4	2	0	5	0	0	0	0	8	2	0	2	5	0	1	9	0	4	0	2	2	4	2
7B	17	2	0	1	17	2	0	1	3	3	0	3	3	0	0	8	0	5	0	0	0	3	1	0	4	1	0	4	0	1	1	0	0	1	5	1
8A	9	2	2	0	9	2	2	0	8	1	1	0	1	2	0	0	3	0	0	8	0	2	1	0	1	2	0	3	0	4	1	1	0	0	6	0
8B	3	8	4	2	3	8	4	2	0	0	1	11	0	1	1	0	0	0	0	0	0	0	1	1	5	1	0	7	8	1	6	1	0	0	2	0
14A	0	0	0	1	0	0	0	1	1	0	0	0	2	0	2	0	0	0	1	0	0	4	7	2	2	0	0	1	5	0	1	0	0	0	0	0
14B	5	2	5	1	5	2	5	1	0	1	1	5	0	0	6	1	0	0	0	0	0	6	5	3	6	0	1	4	4	0	0	0	0	0	0	2
15A	2	2	0	1	2	2	0	1	2	2	1	1	0	0	1	0	1	1	0	0	8	0	2	6	1	0	4	6	1	6	1	0	0	2	0	1
15B	3	0	10	0	3	0	10	0	2	0	1	0	0	0	0	1	0	0	0	1	2	1	5	5	0	3	3	7	2	1	3	0	0	3	0	1
17A	4	3	0	0	4	3	0	0	0	0	2	3	2	2	0	2	0	1	0	1	1	1	1	5	0	2	2	8	5	7	1	4	0	2	0	1
17B	1	0	0	1	1	0	0	1	1	1	0	5	0	0	0	0	2	2	0	2	0	1	0	3	0	2	5	8	1	1	0	3	4	0	0	2
32A	12	0	1	0	12	0	1	0	3	6	0	8	2	2	0	2	0	4	0	0	2	3	0	7	0	0	8	0	4	1	1	0	2	2	6	0
32B	3	2	9	1	3	2	9	1	1	3	2	1	0	0	1	0	0	0	0	0	2	0	0	8	1	0	1	3	3	0	2	0	0	3	7	0
33A	9	8	3	2	9	8	3	2	ND	2	1	2	5	4	0	1	1	0	0	0	0	0	7	1	3	5	4	2	1	0	5	4	0	0	0	3
33B	7	6	1	5	7	6	1	5	ND	5	0	7	2	0	1	0	4	1	0	0	0	0	1	1	5	2	7	1	0	1	1	5	0	0	0	4
38A	1	0	6	1	1	0	6	1	3	2	9	3	3	2	1	0	3	0	0	0	0	0	2	4	1	7	2	3	0	0	4	1	0	0	1	0
38B	0	2	1	0	0	2	1	0	2	0	2	0	0	5	3	0	0	1	1	0	0	0	3	6	6	0	2	4	0	1	1	0	0	2	0	0
39A	14	3	2	11	14	3	2	11	3	0	0	3	1	2	0	1	0	0	0	2	0	0	2	6	0	6	7	0	0	0	0	0	4	0	2	0
39B	8	2	3	2	8	2	3	2	4	0	1	2	1	0	0	3	0	0	5	0	2	0	1	1	5	3	1	0	9	1	0	0	3	0	0	0
55A	9	2	3	0	9	2	3	0	6	1	4	1	0	0	1	2	2	0	0	0	0	0	5	1	1	0	2	3	0	0	1	0	2	0	0	0
55B	6	4	1	3	6	4	1	3	3	3	4	0	3	0	5	0	0	1	0	8	0	0	0	6	4	5	4	5	1	0	4	0	0	1	1	2
56A	13	2	2	6	13	2	2	6	1	3	3	3	5	1	1	0	9	0	0	3	0	0	0	5	3	0	7	1	3	2	1	0	0	2	2	3
56B	10	1	1	0	10	1	1	0	5	0	9	0	0	0	2	0	5	0	0	4	0	0	0	8	1	0	3	3	1	0	5	0	0	1	0	1
57A	3	0	0	1	3	0	0	1	3	2	1	2	1	0	3	2	1	0	0	4	0	4	4	2	5	5	2	3	4	1	1	0	0	0	0	0
57B	7	1	3	2	7	1	3	2	1	6	2	7	0	0	5	11	0	1	0	0	4	3	1	4	1	4	1	5	3	1	5	4	6	4	1	0
58A	0	2	6	3	0	2	6	3	2	3	0	1	0	1	0	0	0	0	0	0	8	5	5	7	1	0	6	0	2	1	1	2	4	3	2	0
58B	0	3	3	1	0	3	3	1	1	0	0	4	0	2	0	0	0	0	0	0	0	6	1	5	4	3	6	1	1	0	5	0	0	0	1	1
59A	3	2	3	2	3	2	3	2	2	5	2	0	9	0	0	1	0	0	0	0	0	8	2	2	1	1	1	1	5	1	0	0	0	0	0	2
59B	6	3	0	3	6	3	0	3	1	4	1	3	1	0	0	0	1	0	0	0	0	2	0	2	1	1	0	2	2	1	1	0	0	0	0	0
112A	ND	0	ND	ND	ND	0	ND	ND	ND	ND	ND	ND	ND	ND	ND	ND	ND	ND	ND	ND	ND	ND	ND	ND	ND	ND	ND	ND	ND	ND	ND	ND	ND	ND	ND	ND
112B	ND	0	ND	ND	ND	0	ND	ND	ND	ND	ND	ND	ND	ND	ND	ND	ND	ND	ND	ND	ND	ND	ND	ND	ND	ND	ND	ND	ND	ND	ND	ND	ND	ND	ND	ND
113A	7	3	6	0	7	3	6	0	3	7	1	3	3	2	1	1	3	0	0	0	0	0	5	1	1	0	1	1	6	0	1	1	1	2	1	1
113B	6	1	2	2	6	1	2	2	2	0	0	1	2	0	2	0	0	0	0	0	0	0	3	1	4	0	3	2	0	0	1	1	0	2	3	0
114A	1	2	1	1	1	2	1	1	5	3	6	0	1	1	0	0	0	1	0	0	0	0	1	3	2	0	3	6	2	1	0	0	0	1	3	0
114B	0	0	1	0	0	0	1	0	0	1	0	3	2	0	0	1	0	0	0	1	1	2	1	3	1	0	0	3	6	0	1	0	0	0	0	3
115A	11	2	3	3	11	2	3	3	6	0	2	1	0	0	0	2	13	0	0	1	0	5	0	6	6	1	0	4	7	1	0	0	1	0	0	1
115B	25	1	6	34	25	1	6	34	31	0	0	0	2	0	1	12	0	1	0	1	0	1	1	1	3	0	1	6	2	1	3	0	0	0	0	0
116A	4	0	10	1	4	0	10	1	2	7	3	2	3	0	0	2	0	0	0	7	0	6	3	2	1	0	1	2	6	1	0	0	0	0	2	0
116B	3	0	0	2	3	0	0	2	1	1	5	5	0	0	0	0	0	0	0	0	0	3	4	7	1	2	1	5	0	0	1	1	0	3	0	0
117A	5	0	3	3	5	0	3	3	0	0	2	3	0	2	1	0	0	0	0	0	0	6	1	7	5	0	3	2	0	0	2	0	3	0	3	0
117B	2	6	2	0	2	6	2	0	6	2	1	10	0	0	2	0	0	0	0	0	0	6	1	9	4	1	1	6	1	1	1	0	0	0	1	3
118A	10	1	3	6	10	1	3	6	2	0	0	0	4	3	0	2	1	1	0	0	2	7	2	1	1	5	4	3	5	1	0	0	0	0	0	0
118B	9	3	0	4	9	3	0	4	0	3	3	4	3	0	1	2	0	1	0	0	0	2	5	5	5	3	6	2	4	4	0	3	0	0	0	0
119A	5	3	2	3	5	3	2	3	1	0	0	3	1	0	5	3	1	2	0	0	0	2	5	5	0	2	8	1	1	0	0	0	2	0	0	0
119B	3	0	1	1	3	0	1	1	2	5	0	0	0	1	0	0	0	4	0	0	0	1	1	3	0	8	1	0	3	0	0	0	2	3	2	2
120A	7	4	3	3	7	4	3	3	2	0	3	0	2	0	1	3	0	0	0	1	0	7	3	6	4	9	3	0	3	1	1	5	0	0	0	0
120B	3	1	2	1	3	1	2	1	3	1	6	1	1	0	1	0	0	0	0	7	0	1	2	0	2	9	7	0	6	0	0	0	3	0	0	1
144A	2	0	2	2	2	0	2	2	6	1	1	3	0	0	2	1	0	1	0	0	1	5	1	0	1	1	4	0	1	1	1	0	0	0	0	0
144B	1	4	0	1	1	4	0	1	7	2	8	4	0	0	0	4	0	0	0	0	1	7	0	0	0	7	1	0	4	2	1	0	0	0	3	0
139A	4	1	3	2	4	1	3	2	2	1	0	4	1	0	1	0	2	0	0	0	0	1	1	0	0	0	1	0	2	0	3	1	1	1	1	0
139B	7	0	0	0	7	0	0	0	3	2	1	0	2	0	1	0	0	0	0	0	0	0	0	0	0	0	5	0	5	1	0	1	0	0	0	1
145A	14	3	3	2	14	3	3	2	0	5	3	5	0	1	0	4	1	1	0	0	0	0	1	0	1	1	3	0	5	1	0	0	1	0	0	0
145B	2	0	2	2	2	0	2	2	7	8	1	7	0	0	0	7	1	5	0	2	2	7	4	1	1	1	2	1	1	0	1	0	2	4	0	0
138A	8	2	2	0	8	2	2	0	2	7	1	2	0	3	1	1	0	0	0	0	1	0	3	4	3	0	1	1	0	0	3	0	0	0	4	3
138B	3	0	1	1	3	0	1	1	2	1	7	0	1	4	6	0	0	0	0	0	1	6	1	4	1	1	5	1	0	0	1	3	0	0	2	0
146A	1	1	1	2	1	1	1	2	2	2	7	7	5	1	0	9	2	0	0	0	0	1	4	6	4	2	7	3	6	1	3	0	0	0	0	2
146B	2	3	0	6	2	3	0	6	0	0	3	5	0	0	1	0	0	0	0	0	0	1	3	8	2	0	2	5	5	1	4	0	0	0	0	0
137A	11	1	2	0	11	1	2	0	1	1	1	0	2	0	0	2	0	1	0	0	0	8	5	5	1	9	5	1	4	0	1	0	0	5	0	0
137B	8	10	0	1	8	10	0	1	0	2	3	0	0	1	1	3	3	0	0	0	0	5	12	1	5	2	2	6	2	0	4	0	0	0	0	0
136A	9	3	2	0	9	3	2	0	1	3	2	0	2	0	1	0	0	0	0	0	8	1	1	6	1	1	6	2	1	1	5	4	0	0	2	0
136B	12	6	3	1	12	6	3	1	2	0	0	0	0	0	0	0	0	0	0	0	0	6	7	8	5	3	1	1	1	7	1	2	4	6	0	2
135A	11	8	2	8	11	8	2	8	1	2	0	3	3	2	0	1	0	4	0	0	0	4	1	0	4	1	2	4	0	1	0	0	5	2	0	0
135B	4	2	6	2	4	2	6	2	3	1	2	0	0	0	1	0	2	0	0	0	0	1	3	1	0	0	6	1	1	5	1	0	0	0	2	2
134A	4	0	2	2	4	0	2	2	2	2	8	1	0	0	5	0	0	1	0	0	0	5	1	1	1	5	9	4	0	1	0	0	0	0	0	0
134B	2	0	8	0	2	0	8	0	6	0	0	0	0	1	0	0	0	0	0	0	0	7	1	4	3	3	5	0	0	1	0	0	3	0	1	1
132A	2	6	2	0	2	6	2	0	7	1	2	2	1	3	2	1	0	0	0	2	1	0	1	1	0	4	0	0	0	3	1	0	6	5	2	0
132B	22	2	1	2	22	2	1	2	0	2	1	1	0	1	1	2	0	0	0	4	1	0	0	4	0	7	2	1	0	1	1	0	0	1	0	1
131A	7	3	6	1	7	3	6	1	2	10	2	0	1	2	4	2	1	0	0	4	1	0	1	1	0	1	2	2	0	0	2	3	0	0	0	1
131B	10	2	1	4	10	2	1	4	3	2	1	1	0	0	1	0	0	0	0	1	0	1	5	7	1	5	4	2	0	1	3	1	1	0	3	0
130A	4	2	3	3	4	2	3	3	0	2	2	2	2	1	0	3	1	0	0	1	0	9	4	3	1	2	5	4	1	0	1	1	1	3	0	0
130B	3	1	1	3	3	1	1	3	3	0	0	0	0	1	0	1	0	0	0	0	4	3	3	1	0	0	0	2	2	0	4	0	0	2	0	0
129A	2	ND	1	2	2	ND	1	2	5	2	2	1	2	0	0	1	0	2	0	0	0	1	2	6	0	0	0	4	4	4	2	0	1	0	2	2
129B	4	ND	8	0	4	ND	8	0	2	0	7	2	0	1	1	2	0	0	0	0	0	4	5	0	6	1	1	6	3	0	1	0	0	0	2	1
127A	12	3	2	0	12	3	2	0	3	2	2	0	0	3	2	0	0	1	0	0	0	4	6	0	7	5	5	7	7	1	5	0	0	0	0	0
127B	17	2	6	6	17	2	6	6	1	4	10	0	2	1	0	3	0	0	0	0	0	6	7	1	3	2	6	2	5	0	1	1	4	1	4	0
124A	5	3	0	2	5	3	0	2	0	1	2	1	2	0	0	1	3	1	0	0	0	3	1	5	5	5	9	1	1	0	5	0	0	0	0	4
124B	5	0	0	1	5	0	0	1	2	0	2	3	0	0	1	2	1	0	0	0	0	2	7	3	0	3	2	5	2	0	1	5	0	0	3	0
123A	5	0	0	3	5	0	0	3	3	2	0	1	0	2	0	0	0	0	0	0	0	0	8	2	0	1	1	1	4	1	5	0	0	1	3	2
123B	3	0	0	1	3	0	0	1	0	2	1	2	1	1	0	0	0	0	1	0	1	1	1	7	5	5	0	5	7	3	1	1	0	0	0	0
122A	11	3	1	3	11	3	1	3	2	0	0	0	1	0	2	1	0	0	0	0	5	6	9	1	0	6	1	7	1	1	5	0	0	0	0	0
122B	3	4	3	2	3	4	3	2	1	1	2	3	2	0	1	2	1	0	0	3	0	8	1	1	1	8	3	4	5	3	1	6	0	0	0	1
90A	7	10	8	7	7	10	8	7	4	4	10	2	2	0	0	0	2	0	0	8	0	1	6	0	6	1	4	3	1	1	0	0	0	3	0	0
90B	11	2	10	1	11	2	10	1	2	0	9	0	0	1	0	0	2	0	0	0	1	6	8	4	4	1	4	6	6	3	0	1	3	0	2	0
89A	4	0	9	3	4	0	9	3	7	2	2	1	1	0	1	1	0	0	0	0	1	6	3	1	2	5	1	2	3	1	0	0	0	0	2	0
89B	3	5	15	2	3	5	15	2	10	0	0	5	2	0	0	3	0	0	0	0	7	6	1	1	1	5	6	1	1	1	2	0	0	2	1	0
75A	3	3	2	9	3	3	2	9	2	2	0	1	3	2	1	0	2	0	0	0	0	1	1	5	6	7	1	3	6	2	4	6	0	3	0	1
75B	0	7	2	2	0	7	2	2	4	0	2	1	1	0	0	2	2	1	0	0	0	2	5	4	0	9	5	6	7	7	1	7	3	0	0	0
74A	6	3	1	3	6	3	1	3	0	0	0	2	2	2	7	2	3	0	0	0	0	0	1	8	3	2	2	6	1	0	5	0	0	0	0	0
74B	7	0	2	2	7	0	2	2	0	1	1	1	2	1	3	1	2	0	0	0	0	1	1	3	4	6	2	2	9	0	1	0	0	0	0	5
73A	7	3	2	4	7	3	2	4	7	0	2	0	1	0	1	0	0	0	0	0	2	5	1	1	2	1	5	5	1	1	5	3	0	0	0	0
73B	0	0	7	0	0	0	7	0	5	2	7	2	0	1	0	0	0	0	0	0	5	7	0	5	6	5	1	8	1	1	1	3	0	0	0	6
72A	3	2	11	2	3	2	11	2	0	2	8	1	1	0	1	1	2	1	0	0	0	2	0	7	1	3	8	0	1	1	6	0	0	2	0	0
72B	7	1	2	1	7	1	2	1	3	0	6	2	1	0	2	3	0	0	0	0	0	7	0	2	1	1	5	0	1	7	1	0	0	3	5	8
71A	17	18	0	1	17	18	0	1	2	0	4	3	2	2	3	0	1	0	0	0	0	0	0	8	0	5	1	1	4	3	1	0	0	2	4	1
71B	19	2	8	2	19	2	8	2	0	0	2	0	4	0	11	0	2	2	0	0	0	1	0	1	0	8	1	3	3	2	0	0	2	0	0	1
70A	11	0	2	4	11	0	2	4	ND	ND	ND	ND	ND	ND	ND	ND	ND	0	0	0	0	6	1	0	5	2	0	6	2	0	3	0	0	0	3	2
70B	10	0	1	0	10	0	1	0	ND	ND	ND	ND	ND	ND	ND	ND	ND	2	0	2	0	8	5	0	5	1	0	1	1	1	1	0	0	5	0	1
Total	627	233	284	229	627	233	284	229	263	172	221	214	134	78	119	140	93	50	8	78	78	291	261	303	215	260	276	270	267	120	175	86	84	96	109	88

## Sheet: Day2-Aedes
DAY2 BG-GAT TRAP CATCHES FOR AEDES ALBOPICTUS
Trap #	2019-07-14	2019-08-02	2019-08-17	2019-09-01	2019-09-16	2019-10-01	2020-10-16	2019-10-31	2019-11-15	2019-11-30	2019-12-15	2019-12-30	2020-01-14	2020-01-29	2020-02-13	2020-02-28	2020-03-15	2020-03-30	2020-04-14	2020-04-29	2020-05-14	2020-05-29	2020-06-13	2020-06-28	2020-07-13	2020-07-28	2020-08-12	2020-08-27	2020-09-11	2020-09-26	2020-10-11	2020-10-26	2020-11-10	2020-11-25	2020-12-10	2020-12-25
4A	11	1	4	0	11	1	4	0	4	0	0	1	2	3	2	1	1	1	0	0	1	1	4	5	0	1	0	0	1	0	0	0	1	1	0	1
4B	9	4	11	0	9	4	11	0	8	0	0	3	0	2	1	0	2	0	0	0	1	9	5	2	0	6	0	0	1	0	1	1	1	1	1	6
11A	0	16	9	1	0	16	9	1	3	5	7	12	1	0	0	0	0	0	0	0	0	0	1	5	0	3	0	1	1	1	1	0	2	0	2	1
11B	0	6	19	2	0	6	19	2	1	0	0	0	0	5	0	0	0	0	0	0	0	1	1	1	0	3	2	4	0	0	2	2	2	0	1	0
22A	9	0	4	7	9	0	4	7	5	9	3	3	1	2	7	1	1	2	0	0	0	1	5	3	0	1	0	4	0	0	1	0	2	0	2	0
22B	10	7	28	4	10	7	28	4	0	1	0	4	2	3	1	0	0	0	0	0	0	5	2	6	0	1	0	2	0	0	0	0	0	0	0	0
0	9	0	2	2	9	0	2	2	3	2	0	2	1	0	1	0	2	0	0	0	0	1	7	0	0	6	0	0	0	0	0	2	0	0	4	0
23B	0	3	6	0	0	3	6	0	1	3	0	0	2	2	0	0	0	0	0	0	0	0	6	2	2	6	0	0	0	0	0	1	0	0	0	0
24A	7	1	6	3	7	1	6	3	2	2	0	3	4	0	0	1	0	0	0	1	0	1	1	1	0	5	1	0	0	0	0	1	1	0	6	0
24B	5	2	0	4	5	2	0	4	1	3	0	0	1	2	0	1	0	0	0	0	0	0	5	0	0	1	1	0	0	0	0	1	1	0	0	0
26A	13	7	6	6	13	7	6	6	6	7	0	4	0	0	2	1	1	1	0	0	0	0	0	4	0	7	1	0	0	0	0	0	3	1	2	0
26B	14	4	3	8	14	4	3	8	3	5	0	10	2	0	1	2	0	0	0	0	0	1	1	0	0	4	0	0	2	1	4	2	4	1	1	0
42A	3	3	3	1	3	3	3	1	1	2	2	2	0	2	0	0	1	1	0	0	1	4	0	3	1	3	0	0	2	1	1	0	1	2	0	0
42B	9	0	1	0	9	0	1	0	2	0	2	2	0	0	1	0	2	0	1	0	0	1	0	1	5	4	8	0	1	7	1	0	1	1	0	0
43A	2	2	3	3	2	2	3	3	1	5	1	0	1	2	0	3	0	0	0	0	3	1	0	0	3	2	3	0	1	1	2	0	1	2	1	0
43B	3	5	6	4	3	5	6	4	2	1	0	3	1	0	0	0	0	0	1	0	1	5	3	5	1	0	6	0	0	0	1	0	1	1	0	0
44A	ND	ND	ND	ND	ND	ND	ND	ND	ND	ND	ND	ND	ND	ND	ND	ND	ND	ND	ND	ND	ND	ND	ND	ND	ND	ND	ND	ND	ND	ND	ND	ND	ND	ND	ND	ND
44B	ND	ND	ND	ND	ND	ND	ND	ND	ND	ND	ND	ND	ND	ND	ND	ND	ND	ND	ND	ND	ND	ND	ND	ND	ND	ND	ND	ND	ND	ND	ND	ND	ND	ND	ND	ND
46A	5	2	6	1	5	2	6	1	1	3	2	5	1	1	0	0	1	0	0	0	1	0	1	5	1	0	0	0	0	0	0	0	2	3	1	0
46B	11	3	1	4	11	3	1	4	0	1	1	0	1	1	0	0	0	1	1	0	2	0	3	6	1	0	0	0	0	0	0	0	2	1	1	1
45A	4	0	2	2	4	0	2	2	2	0	2	3	2	0	3	0	0	0	0	0	0	0	1	1	1	0	1	1	0	0	0	9	6	2	2	0
45B	0	0	2	2	0	0	2	2	1	0	2	1	1	0	7	0	0	0	0	0	1	0	5	0	1	0	1	7	0	0	0	0	0	2	1	0
66A	2	2	6	2	2	2	6	2	3	1	1	3	0	2	0	1	0	0	0	0	0	0	3	1	1	0	0	0	0	0	0	0	1	1	3	0
66B	3	3	2	4	3	3	2	4	0	2	1	2	1	3	0	0	2	0	0	0	0	0	1	5	6	0	0	0	0	0	0	0	4	2	2	0
67A	9	4	3	1	9	4	3	1	6	2	0	3	2	1	0	2	0	0	0	0	0	0	5	2	1	1	0	1	1	7	0	1	1	1	3	0
67B	4	3	1	3	4	3	1	3	0	0	2	2	2	0	0	0	0	1	0	0	0	0	2	2	0	1	0	0	1	3	1	1	1	1	1	0
68A	10	2	2	2	10	2	2	2	1	0	1	1	2	3	1	0	1	1	1	0	0	0	1	5	0	1	0	0	2	0	1	0	0	0	1	0
68B	3	0	1	2	3	0	1	2	2	0	5	0	1	2	0	0	1	0	2	0	0	1	4	1	1	2	1	0	0	0	1	0	0	0	2	0
2A	3	0	2	2	3	0	2	2	1	2	0	1	1	1	1	0	4	0	0	0	0	1	1	0	1	2	2	0	0	0	0	3	1	0	1	0
2B	8	2	1	1	8	2	1	1	3	1	1	1	0	0	3	0	0	0	0	0	0	3	0	0	1	2	9	0	0	1	0	1	2	1	2	0
69A	6	0	2	9	6	0	2	9	2	2	2	2	1	2	11	3	0	0	1	0	0	1	1	1	1	0	0	0	0	1	0	2	1	0	1	0
69B	25	6	7	0	25	6	7	0	1	0	3	3	0	0	3	0	0	1	0	0	0	6	6	0	4	0	0	0	0	0	0	1	1	2	2	0
78A	4	0	0	7	4	0	0	7	1	0	0	5	0	0	7	0	0	0	0	0	1	4	1	0	4	0	0	0	1	0	8	0	4	7	4	0
78B	21	3	2	1	21	3	2	1	2	1	0	0	1	3	3	0	0	0	0	0	5	2	2	0	2	0	0	1	1	0	0	0	0	1	1	0
77A	7	7	3	3	7	7	3	3	3	3	0	2	2	1	1	5	1	0	0	0	7	4	1	0	1	3	0	2	9	0	0	0	0	0	3	0
77B	13	3	7	2	13	3	7	2	5	2	1	3	1	0	0	2	1	0	0	0	8	7	5	0	4	2	0	2	5	0	0	0	0	0	1	0
12A	7	3	2	2	7	3	2	2	1	0	2	2	0	3	0	3	7	1	1	0	3	6	5	0	1	1	4	1	6	0	0	0	1	0	2	0
12B	5	8	0	4	5	8	0	4	1	0	2	0	1	0	0	0	0	1	0	0	1	1	1	0	0	1	4	1	1	0	0	1	1	0	0	0
142A	3	0	2	2	3	0	2	2	2	5	1	1	7	2	2	0	1	0	0	0	1	5	4	0	4	1	3	0	2	4	0	1	2	0	1	0
142B	2	0	1	0	2	0	1	0	5	2	1	2	1	0	1	0	8	0	0	0	6	4	1	0	3	0	0	0	0	5	4	2	1	0	1	0
76A	13	10	2	7	13	10	2	7	3	0	3	1	1	2	0	2	0	0	0	0	0	1	8	0	6	0	2	0	0	0	4	1	1	0	0	0
76B	17	7	6	1	17	7	6	1	11	8	2	0	0	0	4	1	0	1	0	0	0	3	3	0	8	0	1	0	0	0	2	4	0	0	0	0
86A	0	3	4	13	0	3	4	13	6	5	2	3	2	1	1	0	0	0	0	0	0	6	1	0	1	0	1	0	0	0	0	1	0	0	1	0
86B	4	12	1	2	4	12	1	2	1	2	1	2	0	0	0	0	6	1	0	0	0	6	0	1	5	0	0	0	0	0	0	0	0	0	1	1
87A	ND	ND	ND	ND	ND	ND	ND	ND	ND	ND	ND	ND	ND	ND	ND	ND	ND	ND	ND	ND	ND	ND	ND	ND	ND	ND	ND	ND	ND	ND	ND	ND	ND	ND	ND	ND
87B	ND	ND	ND	ND	ND	ND	ND	ND	ND	ND	ND	ND	ND	ND	ND	ND	ND	ND	ND	ND	ND	ND	ND	ND	ND	ND	ND	ND	ND	ND	ND	ND	ND	ND	ND	ND
88A	4	2	2	3	4	2	2	3	3	2	2	5	2	1	0	1	1	0	0	0	1	0	1	0	1	0	0	0	0	11	0	1	1	0	1	1
88B	2	4	0	2	2	4	0	2	2	1	0	2	1	0	0	1	2	0	0	0	3	0	3	1	4	0	0	0	0	0	0	3	2	0	1	9
85A	8	8	2	3	8	8	2	3	2	0	0	4	2	0	2	0	1	0	0	0	1	0	6	8	4	0	6	0	0	0	11	1	1	0	1	0
85B	7	5	7	0	7	5	7	0	4	3	0	2	0	0	0	0	0	1	2	0	0	1	1	1	2	4	1	1	0	0	0	5	3	0	3	1
84A	7	1	2	4	7	1	2	4	4	1	5	2	2	0	3	1	0	1	0	0	1	1	5	6	8	2	1	1	0	0	1	1	1	0	1	6
84B	3	0	1	2	3	0	1	2	1	0	0	3	0	0	6	0	0	0	0	1	4	3	9	4	2	1	0	6	0	0	0	1	1	0	0	1
109A	18	1	2	3	18	1	2	3	3	2	2	3	1	5	0	0	0	0	0	0	1	4	1	4	6	0	0	1	1	2	0	4	0	0	1	1
109B	8	9	5	2	8	9	5	2	6	4	3	0	2	7	0	0	7	0	0	0	4	2	5	6	1	0	0	0	1	0	0	1	1	0	1	0
149A	5	0	2	5	5	0	2	5	8	0	5	4	2	2	0	1	0	0	1	0	1	1	8	6	6	0	2	2	0	0	0	0	1	0	1	3
149B	2	2	0	2	2	2	0	2	4	4	2	0	0	1	3	0	0	0	0	0	0	5	8	2	8	0	4	0	0	1	1	2	1	0	6	6
25A	9	0	1	1	9	0	1	1	3	2	0	0	0	3	2	1	0	0	2	0	1	7	1	7	1	0	0	0	0	1	0	1	4	0	0	1
25B	7	0	2	2	7	0	2	2	0	3	0	1	1	2	1	2	0	0	0	0	4	6	4	0	6	0	0	0	0	7	0	1	8	0	1	1
27A	0	0	2	4	0	0	2	4	1	2	0	3	3	1	0	1	0	1	0	0	1	3	6	3	0	0	0	0	2	4	0	0	0	0	1	0
27B	13	0	2	0	13	0	2	0	2	5	0	6	1	2	1	5	0	1	0	0	5	2	4	4	2	0	0	0	1	0	0	0	0	0	0	0
30A	0	0	2	0	0	0	2	0	1	3	2	3	4	0	0	0	0	0	1	0	1	6	1	0	3	11	0	0	1	0	0	0	0	0	0	0
30B	3	0	0	1	3	0	0	1	4	1	2	2	6	1	0	0	0	0	0	0	0	0	5	0	6	1	1	1	1	0	0	0	0	0	0	0
41A	6	16	3	1	6	16	3	1	1	0	1	0	1	5	0	0	0	0	0	0	0	1	1	0	7	1	0	1	1	0	6	1	0	0	6	0
41B	7	0	6	2	7	0	6	2	2	1	3	2	7	1	0	0	1	0	0	1	0	2	0	0	1	2	1	0	4	0	1	1	1	0	4	0
48A	2	1	6	1	2	1	6	1	2	2	1	4	0	2	0	0	0	2	0	0	0	0	0	0	0	0	0	0	0	0	1	1	1	0	7	0
48B	1	0	0	2	1	0	0	2	1	1	1	0	2	1	0	0	0	0	0	0	0	3	0	0	0	0	0	0	0	0	1	1	0	0	2	0
47A	12	17	1	6	12	17	1	6	3	2	1	2	0	0	0	1	0	3	2	0	0	0	0	0	7	0	0	0	0	0	1	9	1	1	3	0
47B	7	8	2	2	7	8	2	2	2	0	1	1	0	1	0	1	0	0	1	0	0	5	9	0	2	0	0	0	0	2	1	0	0	1	2	0
49A	4	0	8	0	4	0	8	0	3	1	2	1	2	2	0	0	0	0	0	0	0	1	0	0	1	0	2	0	0	0	0	0	1	1	1	0
49B	2	1	2	1	2	1	2	1	1	0	1	0	0	1	0	0	0	0	0	0	0	3	1	0	0	2	0	0	0	2	0	0	2	1	9	0
65A	1	0	2	1	1	0	2	1	2	3	2	3	2	0	3	0	6	0	1	0	0	0	2	0	1	0	0	0	0	1	0	0	1	5	1	0
65b	1	0	4	1	1	0	4	1	1	4	1	0	0	0	2	0	1	1	0	0	1	1	5	0	7	0	2	1	0	5	0	2	0	0	2	3
64A	4	2	7	2	4	2	7	2	1	2	2	2	2	1	0	0	0	0	0	0	1	3	1	0	0	0	1	0	0	0	0	1	1	1	1	1
64B	3	0	2	1	3	0	2	1	0	2	1	1	0	3	3	0	0	0	0	0	6	5	2	0	2	0	0	0	0	0	0	1	1	1	1	1
79A	7	0	2	5	7	0	2	5	3	5	1	1	2	1	0	2	0	1	0	0	2	1	4	0	4	1	0	1	0	0	0	1	2	23	5	2
79B	4	4	1	6	4	4	1	6	1	2	0	2	7	0	3	1	0	0	0	0	6	3	1	0	1	0	0	0	0	1	0	2	0	1	0	1
80A	2	2	2	1	2	2	2	1	2	0	2	6	1	11	1	0	2	0	0	0	5	1	1	0	9	0	0	0	0	1	1	1	1	3	1	0
80B	2	1	2	0	2	1	2	0	4	1	1	3	2	7	1	1	0	0	1	0	4	5	5	0	0	0	0	0	0	0	6	3	0	0	2	0
81A	1	5	4	1	1	5	4	1	25	0	2	1	0	3	1	2	0	2	0	0	4	1	2	0	1	0	1	0	1	0	9	0	0	1	2	0
81B	0	2	2	16	0	2	2	16	4	12	1	0	1	0	4	0	1	1	0	0	3	4	1	0	7	0	0	0	1	0	0	0	1	2	1	1
82A	7	31	2	12	7	31	2	12	6	2	2	0	0	1	2	1	6	0	2	0	0	1	0	0	8	0	0	0	5	0	0	1	1	1	0	0
82B	4	5	0	4	4	5	0	4	2	3	1	0	0	1	1	0	0	1	6	0	1	0	0	0	3	2	5	0	0	1	0	1	3	0	1	1
83A	4	0	1	2	4	0	1	2	13	0	3	1	1	0	0	1	0	0	0	0	4	0	1	0	1	1	7	1	0	0	0	0	1	1	0	2
83B	3	9	0	1	3	9	0	1	10	0	1	1	2	1	2	2	1	0	0	0	2	5	4	0	1	1	7	1	0	0	2	0	4	1	0	1
108A	5	2	2	4	5	2	2	4	3	2	2	3	1	5	0	0	1	0	0	0	2	1	1	0	6	1	2	6	0	0	4	0	0	1	0	2
108B	3	3	6	2	3	3	6	2	2	3	1	2	2	2	3	1	1	0	1	0	1	0	5	0	1	0	2	9	0	0	0	2	0	3	0	4
107A	3	2	7	2	3	2	7	2	3	2	3	0	1	3	0	1	2	1	0	0	6	5	2	0	2	0	0	5	0	1	0	0	1	1	0	1
107B	0	1	3	1	0	1	3	1	4	0	1	5	1	0	1	0	0	0	0	0	5	1	5	0	4	0	0	0	0	1	0	0	1	1	0	2
140A	5	1	10	3	5	1	10	3	2	0	0	0	0	3	0	2	0	0	0	0	7	0	1	0	6	0	0	0	0	6	0	0	4	2	0	0
140B	7	0	6	2	7	0	6	2	0	2	4	5	0	3	0	0	0	1	3	0	0	3	4	0	8	0	0	0	0	0	0	1	2	1	0	1
110A	5	10	9	0	5	10	9	0	3	3	2	0	1	1	4	1	0	2	0	0	1	5	5	0	2	2	0	0	1	0	0	1	0	5	0	1
110B	3	5	4	2	3	5	4	2	6	12	1	0	0	0	1	3	0	0	0	0	5	4	1	0	6	2	0	0	2	0	1	0	0	1	0	1
111A	1	6	12	0	1	6	12	0	2	5	2	1	2	0	0	0	0	1	0	0	5	0	3	0	2	2	0	0	2	0	1	0	1	1	0	2
111B	3	1	8	2	3	1	8	2	0	2	2	2	3	5	1	2	0	0	0	0	0	0	1	0	8	0	1	0	0	0	0	0	2	1	0	3
125A	4	3	6	2	4	3	6	2	4	2	1	3	1	0	0	0	5	0	0	0	0	1	1	0	5	0	2	2	0	0	0	2	0	1	0	1
125B	0	4	8	1	0	4	8	1	0	0	2	0	0	2	0	1	0	0	0	0	1	3	1	1	4	7	0	0	0	0	0	2	1	0	0	0
126A	6	0	2	3	6	0	2	3	3	0	0	3	1	5	3	2	1	0	1	0	5	6	8	4	8	0	0	0	0	1	0	0	0	0	0	1
126B	1	1	0	1	1	1	0	1	7	2	1	1	0	4	0	3	0	0	0	0	7	1	1	6	1	0	0	0	0	1	0	0	1	0	0	1
128A	10	0	7	1	10	0	7	1	4	1	1	3	0	0	0	0	0	0	0	2	1	4	5	1	1	0	0	0	0	0	0	0	1	1	0	6
128B	0	1	6	2	0	1	6	2	3	0	1	4	0	0	0	0	0	0	0	0	4	1	2	0	1	0	0	0	1	1	2	1	2	1	1	1
147A	3	3	2	2	3	3	2	2	1	0	4	2	0	1	0	1	0	0	0	0	3	0	4	4	2	0	0	1	12	0	2	0	7	0	3	1
147B	7	0	6	10	7	0	6	10	2	5	2	0	2	0	0	2	0	0	0	0	1	0	1	5	5	0	0	0	9	0	0	0	1	1	1	2
133A	12	1	3	4	12	1	3	4	2	3	1	2	0	0	0	2	0	1	2	0	1	2	3	6	5	1	2	0	0	0	0	1	1	1	1	2
133B	0	1	2	1	0	1	2	1	1	1	2	0	1	1	0	2	3	0	0	2	4	1	5	4	5	1	0	0	0	0	0	1	10	3	0	1
Total	551	325	379	271	551	325	379	271	296	208	140	204	124	153	118	77	85	34	34	7	169	216	274	151	276	115	101	67	84	82	87	96	134	103	133	86

## Sheet: Day3-Aedes
DAY3 BG-GAT TRAP CATCHES FOR AEDES ALBOPICTUS
Trap #	2019-07-15	2019-08-03	2019-08-18	2019-09-02	2019-09-17	2019-10-02	2019-10-17	2019-11-01	2019-11-16	2019-12-01	2019-12-16	2019-12-31	2020-01-15	2020-01-30	2020-02-14	2020-03-01	2020-03-16	2020-03-31	2020-04-15	2020-04-30	2020-05-15	2020-05-30	2020-06-14	2020-06-29	2020-07-14	2020-07-29	2020-08-13	2020-08-28	2020-09-12	2020-09-27	2020-10-12	2020-10-27	2020-11-11	2020-11-26	2020-12-11	2020-12-26
6A	1	3	3	0	1	3	3	0	3	2	3	7	0	0	1	0	1	0	1	0	0	0	0	3	1	0	1	1	1	0	1	1	0	1	1	1
6B	3	1	6	1	3	1	6	1	1	1	1	3	4	0	0	1	1	0	0	1	1	1	0	2	0	0	3	1	1	0	7	1	1	1	1	1
9A	32	2	6	4	32	2	6	4	6	2	3	3	7	1	1	0	0	0	0	0	0	0	0	1	1	0	0	0	1	2	1	1	1	1	1	1
9B	30	12	9	5	30	12	9	5	1	0	2	0	3	3	0	0	0	0	10	0	0	3	0	1	1	0	4	4	1	5	0	1	0	1	0	1
13A	10	10	24	65	10	10	24	65	7	9	1	5	57	6	0	0	0	2	2	0	1	0	1	0	0	3	3	1	0	1	0	0	1	0	1	1
13B	0	2	5	9	0	2	5	9	172	10	2	65	5	1	2	2	0	0	0	0	0	0	2	0	1	1	1	0	4	0	0	1	1	0	1	1
19A	2	2	3	0	2	2	3	0	3	2	1	0	0	1	4	4	0	0	0	6	1	2	1	0	4	0	0	0	2	4	0	1	1	1	1	0
19B	2	6	0	4	2	6	3	4	4	1	2	6	2	1	1	0	1	0	3	2	2	0	3	0	0	3	0	0	0	1	2	3	1	1	1	0
16A	4	1	3	1	4	1	2	1	2	1	2	3	1	0	0	1	0	0	2	11	0	0	1	0	0	7	2	0	0	1	1	2	0	1	1	0
16B	0	2	2	2	0	2	2	2	2	0	1	4	3	0	0	1	2	0	1	0	0	2	2	1	0	1	1	2	0	1	4	1	0	0	1	0
18A	1	3	2	0	1	3	2	0	1	1	3	2	0	1	1	2	2	0	0	0	0	5	1	1	1	3	0	6	0	5	0	1	1	4	3	0
18B	1	0	2	0	1	0	2	0	0	0	3	1	5	3	1	0	0	0	0	1	0	0	2	2	2	1	0	8	0	2	1	3	1	3	1	0
31A	1	2	2	0	1	2	0	0	7	2	1	5	3	0	1	0	0	0	0	2	0	2	6	1	6	0	0	11	0	1	5	2	0	1	5	0
31B	2	4	1	1	2	4	1	1	2	0	0	0	5	0	1	0	0	0	0	1	0	3	4	0	1	0	2	1	1	0	6	1	0	1	6	0
35A	0	2	5	2	0	2	5	2	3	2	1	2	0	0	0	0	0	0	0	1	6	0	3	0	0	0	7	4	1	0	1	2	0	1	1	0
35B	2	3	3	0	2	3	3	0	5	1	3	1	0	1	0	0	0	0	0	0	9	0	2	0	0	0	3	4	1	0	4	3	9	1	3	0
34A	5	0	4	14	5	0	4	14	4	3	1	0	1	0	0	0	0	0	0	0	0	0	1	0	1	3	0	0	0	0	0	7	0	0	1	0
34B	0	5	7	1	0	5	7	1	2	1	2	8	0	0	1	0	0	0	0	0	0	11	1	0	1	1	2	0	1	0	0	1	1	3	3	0
37A	9	3	5	2	9	3	5	2	4	16	1	6	17	4	2	0	0	5	0	1	0	2	1	0	9	3	0	0	3	0	0	1	3	2	0	1
37B	4	0	0	0	3	0	0	0	2	0	3	1	2	1	6	0	0	6	1	1	0	0	0	1	2	5	0	0	1	1	1	1	1	1	1	2
40A	3	4	0	3	5	1	0	3	0	2	2	3	4	1	1	1	1	0	0	3	1	9	0	1	1	1	2	0	6	1	2	0	1	1	1	1
40B	5	0	0	1	3	0	0	1	3	3	1	0	0	0	3	0	1	0	0	0	1	0	0	2	0	0	0	0	4	0	0	1	1	1	1	1
54A	3	1	1	0	4	0	1	0	1	1	2	2	2	0	1	1	0	0	0	0	0	1	0	11	0	0	1	0	0	1	0	1	1	1	0	1
54B	4	3	0	1	4	3	0	1	1	1	1	1	1	1	0	0	1	1	0	0	0	2	0	22	0	0	0	9	0	0	0	2	1	4	0	1
152A	0	1	1	1	0	1	1	1	2	3	2	3	2	1	0	0	0	0	0	1	0	2	0	0	1	0	9	3	0	0	0	1	1	2	0	1
152B	1	1	0	1	1	1	0	1	0	4	2	0	1	1	0	0	0	0	0	0	0	3	0	0	4	1	0	4	0	0	0	1	0	1	0	6
53A	0	1	2	1	0	1	2	1	0	0	1	2	1	0	1	1	1	1	0	0	0	1	2	0	6	3	1	6	1	2	0	1	0	1	1	5
53B	2	0	7	0	2	0	7	0	2	1	3	0	0	0	2	0	0	0	0	0	0	4	1	0	3	2	1	5	1	4	0	0	0	2	1	2
61A	4	2	2	3	4	2	2	3	2	1	0	2	0	1	4	1	0	4	0	0	1	0	1	0	1	3	2	0	1	4	0	1	0	1	1	2
61B	0	6	0	2	0	6	0	2	0	0	3	1	0	1	1	2	0	0	0	0	4	1	0	0	6	4	3	0	5	6	1	1	1	1	5	1
60A	2	1	7	1	2	1	7	1	3	2	2	3	0	1	0	1	0	0	0	0	1	2	0	0	0	2	0	0	0	0	3	2	1	1	5	4
60B	1	0	5	4	1	0	5	4	1	0	5	1	1	7	0	5	1	0	0	0	0	9	0	2	0	4	0	0	0	0	1	1	1	1	3	1
96A	2	7	0	0	2	7	0	0	0	0	2	4	0	1	0	0	1	2	0	0	0	0	0	1	1	1	0	0	0	0	0	1	0	1	6	0
96B	1	1	2	0	1	1	2	0	4	0	2	2	2	3	0	0	0	0	0	6	0	0	2	1	2	0	0	0	4	1	0	1	0	6	2	0
97A	0	3	8	1	0	3	8	1	4	3	1	1	1	1	0	1	0	10	0	0	0	2	1	1	1	0	0	0	2	0	1	1	1	1	3	0
97B	8	0	2	0	8	0	2	0	0	2	3	5	2	0	0	7	0	0	0	0	3	5	5	2	7	0	1	1	9	5	4	1	1	1	6	0
93A	2	3	0	1	2	3	0	1	2	1	1	0	0	0	1	0	0	0	0	9	1	6	9	1	5	0	0	0	1	0	6	2	1	1	2	0
93B	1	7	5	0	1	7	5	0	1	1	0	3	0	0	0	0	0	0	0	0	0	0	1	4	1	2	1	4	1	0	1	3	1	0	1	1
98A	8	6	2	3	8	6	0	3	1	3	0	0	4	4	3	0	0	0	0	1	0	0	1	2	1	12	4	0	3	0	0	1	1	0	0	1
98B	10	1	0	0	10	1	0	0	3	0	0	2	3	3	0	0	0	2	0	1	0	0	2	5	3	1	1	0	1	0	1	1	1	0	3	1
99A	9	2	29	6	9	2	29	6	2	2	0	0	0	0	2	1	0	0	0	0	0	2	3	7	0	0	0	5	5	0	1	6	0	1	1	1
99B	8	3	4	3	8	3	4	3	1	2	1	1	5	0	1	8	1	0	0	0	0	0	2	0	1	0	0	7	3	0	0	1	0	1	3	0
101A	8	7	3	1	8	7	3	1	1	2	0	5	0	0	1	1	0	0	0	0	0	0	2	0	0	0	0	1	0	0	0	1	0	1	0	1
101B	37	9	2	4	37	9	2	4	7	10	3	2	1	0	0	0	5	0	1	0	0	0	1	0	3	0	0	0	9	4	1	0	1	4	2	1
102A	6	3	15	1	6	3	15	1	1	2	4	0	2	1	0	1	0	1	3	0	0	0	0	0	1	4	1	5	0	0	1	1	1	1	1	1
102B	0	6	2	1	0	6	2	1	3	4	5	1	0	0	2	0	0	2	0	0	8	0	0	0	1	8	2	5	0	0	2	2	0	1	2	1
103A	5	3	11	7	5	3	11	7	3	2	2	2	1	7	0	0	0	2	1	1	9	2	0	0	4	1	1	2	0	9	4	1	0	1	2	1
103B	2	1	15	3	2	1	15	3	13	0	0	1	0	3	1	0	0	1	0	2	0	0	0	0	0	3	3	0	0	2	0	1	0	1	0	1
104A	14	1	3	2	14	1	2	2	7	1	5	2	1	1	3	0	1	4	0	1	0	2	0	0	0	2	6	0	0	2	0	1	0	1	0	0
104B	10	2	2	1	10	2	3	1	4	2	2	0	3	0	1	0	0	0	0	1	0	1	0	0	0	1	0	0	1	0	1	0	1	0	1	1
121A	5	2	0	0	5	2	0	0	3	2	3	2	0	1	0	0	2	1	0	5	0	0	2	0	2	4	1	1	12	0	1	0	9	0	1	2
121B	12	6	4	0	12	6	4	0	1	1	1	0	1	2	6	0	0	0	0	0	1	3	1	2	1	2	3	3	2	1	1	0	0	0	0	1
10A	3	1	23	15	3	1	23	15	17	2	0	0	9	1	1	8	0	0	0	0	5	4	0	1	1	0	0	5	0	1	6	0	0	0	4	2
10B	132	2	71	3	123	2	71	3	13	0	3	11	1	3	0	0	1	0	0	0	6	3	0	1	3	0	0	1	0	0	4	1	1	1	0	1
21A	3	0	40	5	3	0	40	5	21	3	0	5	0	0	7	6	0	0	0	0	1	0	0	1	4	0	0	0	0	0	4	1	2	1	2	1
21B	0	10	13	2	0	10	13	2	7	12	2	1	4	1	0	0	0	1	0	0	2	1	0	2	5	0	1	3	0	0	3	3	0	1	0	1
20A	3	4	3	0	3	4	3	0	4	2	0	2	0	0	0	0	0	1	0	0	1	9	0	2	3	1	0	4	0	1	0	2	2	1	0	0
20B	1	0	10	1	1	0	10	1	9	0	0	0	2	3	1	1	1	0	0	1	0	0	1	4	0	3	1	1	1	2	0	1	1	2	0	0
150A	7	3	13	2	7	3	13	2	0	2	0	1	2	2	1	1	0	0	0	1	0	0	2	3	0	0	2	3	1	2	1	1	1	1	2	0
150B	4	0	1	0	4	0	1	0	2	2	1	4	0	0	1	2	1	0	0	0	0	2	2	3	0	2	0	1	0	0	2	1	0	1	0	2
28A	3	3	2	0	3	3	2	0	3	1	2	5	5	0	1	6	0	0	0	0	0	5	2	0	0	0	2	6	1	0	5	0	1	1	1	2
28B	10	4	7	1	10	4	7	1	2	2	0	4	0	3	2	7	4	2	0	0	0	0	2	0	2	4	0	1	8	0	6	1	1	2	2	1
29A	8	4	4	0	8	4	4	0	0	8	0	6	1	2	6	1	0	0	2	0	2	0	0	0	2	0	6	1	0	1	6	1	0	1	1	1
29B	0	9	9	3	0	9	9	3	2	3	3	3	0	1	1	0	0	0	1	1	3	1	0	0	2	9	1	0	0	4	0	2	1	1	1	1
36A	3	4	2	1	3	4	2	1	2	2	1	1	0	0	1	1	2	0	2	1	45	0	0	0	0	0	0	0	1	1	0	1	1	1	1	4
36B	0	2	1	1	0	2	1	1	0	0	1	0	0	2	0	0	0	1	0	0	2	0	0	0	0	0	0	0	2	0	0	1	1	2	0	6
1A	3	1	0	0	3	1	0	0	0	0	1	0	1	1	0	0	0	0	0	0	1	2	0	0	0	0	0	0	0	1	0	0	1	1	4	1
1B	1	0	0	0	1	0	0	0	0	1	0	2	0	0	1	0	0	0	0	0	0	5	0	2	0	0	0	1	0	3	2	4	0	1	0	6
151A	7	4	3	2	7	4	3	2	3	2	1	5	7	1	1	0	1	1	0	0	0	6	0	1	2	4	0	1	0	1	4	1	1	0	1	1
151B	12	2	0	0	12	2	0	0	6	4	1	1	1	2	0	1	1	0	0	0	0	1	0	1	1	4	1	1	1	1	6	4	1	0	0	1
52A	14	3	2	0	14	3	0	0	0	3	1	2	0	0	2	0	0	0	0	0	0	1	0	1	5	1	2	2	2	0	4	1	1	1	0	4
52B	4	2	1	0	4	2	3	0	3	2	0	3	1	0	0	0	0	0	0	1	0	1	0	2	2	4	0	7	4	1	1	1	1	1	1	0
148A	ND	ND	ND	ND	ND	ND	ND	ND	ND	ND	ND	ND	ND	ND	ND	ND	ND	ND	ND	ND	ND	ND	ND	ND	ND	ND	ND	ND	ND	ND	ND	ND	ND	ND	ND	ND
148B	ND	ND	ND	ND	ND	ND	ND	ND	ND	ND	ND	ND	ND	ND	ND	ND	ND	ND	ND	ND	ND	ND	ND	ND	ND	ND	ND	ND	ND	ND	ND	ND	ND	ND	ND	ND
50A	2	4	6	1	2	4	6	1	1	3	2	2	4	0	1	1	0	0	0	1	1	1	0	0	2	0	0	5	0	5	1	1	0	1	0	1
50B	3	3	3	0	3	3	3	0	0	2	0	1	0	1	0	0	0	0	0	0	0	3	0	0	2	0	1	1	0	0	0	2	1	1	2	3
51A	0	3	2	7	0	3	2	7	3	1	2	0	1	1	1	1	0	0	0	1	0	5	1	0	2	0	0	6	0	0	0	6	4	0	1	4
51B	1	1	0	2	1	1	0	2	5	6	2	1	1	0	0	0	0	0	0	0	0	0	1	0	0	2	1	0	0	1	0	1	1	0	2	3
62A	7	2	3	3	1	2	3	3	1	7	2	0	2	2	0	0	1	1	0	0	2	0	2	2	0	3	2	0	0	1	0	1	1	1	0	1
62B	14	0	0	1	7	0	1	1	0	5	5	0	1	0	0	1	1	0	0	3	2	0	1	0	0	5	1	0	1	3	0	2	1	1	0	2
63A	16	4	7	0	14	4	7	0	6	4	1	3	1	0	2	0	0	0	0	0	1	1	0	0	0	1	4	0	2	3	0	2	1	1	0	1
63B	0	0	2	2	16	0	2	2	1	0	2	0	0	0	6	1	0	0	0	0	6	0	0	0	0	3	5	0	0	0	0	4	1	1	0	2
141A	5	2	3	1	0	2	3	1	3	5	3	3	7	3	0	2	1	0	0	1	2	2	0	8	0	6	2	1	1	4	0	1	1	3	0	1
141B	0	1	0	0	5	1	0	0	2	3	0	1	1	1	3	0	0	0	0	0	1	1	0	0	1	0	5	3	0	6	0	1	0	2	0	1
95A	7	2	2	3	0	2	2	3	4	2	3	2	0	1	1	1	0	7	0	0	5	3	0	0	7	0	1	3	2	4	1	1	1	3	1	2
95B	40	1	4	2	7	1	4	2	21	3	0	0	1	0	2	0	2	0	0	2	2	0	0	0	5	9	4	1	3	1	3	0	1	1	0	2
94A	4	2	7	12	40	2	7	12	3	0	4	3	4	3	3	0	0	0	0	0	3	0	0	1	1	0	0	2	0	5	4	0	1	1	0	1
94B	10	8	9	4	4	8	9	4	17	4	1	1	3	2	0	0	0	0	0	4	1	0	1	0	2	1	0	1	0	0	1	4	2	2	0	3
91A	12	11	15	26	10	11	15	26	7	2	0	0	2	2	0	1	1	0	0	0	0	0	1	0	1	2	1	6	0	0	4	1	0	1	0	4
91B	2	2	1	3	12	2	1	3	3	0	1	0	0	1	1	0	0	0	0	0	0	0	0	0	0	1	4	7	3	1	3	1	1	1	0	6
92A	24	8	20	8	2	8	20	8	11	2	2	2	0	1	2	0	0	0	0	0	0	2	1	0	0	0	0	4	7	2	1	1	1	1	0	0
92B	10	3	2	3	24	3	2	3	10	0	0	1	1	0	2	0	0	0	0	0	0	1	1	2	0	0	0	5	8	6	1	0	1	3	0	0
100A	11	7	12	2	10	7	12	2	1	2	1	3	3	3	1	0	0	0	0	0	0	1	4	1	1	2	0	4	0	0	2	0	2	2	0	0
100B	2	3	10	13	11	3	10	13	3	1	0	4	0	0	0	1	0	0	0	0	0	2	0	1	2	3	0	1	0	0	5	1	1	2	0	0
106A	7	8	13	3	2	8	13	3	14	2	0	2	0	2	0	0	0	1	2	0	0	3	0	0	7	3	1	2	0	4	0	1	1	0	0	0
106B	4	2	5	3	7	2	5	3	3	3	1	1	1	0	0	0	0	0	0	1	0	0	0	0	6	0	2	2	3	1	0	0	1	0	4	0
105A	15	3	3	12	4	3	3	12	9	1	2	5	0	0	1	0	1	0	0	0	0	0	0	0	1	0	1	5	9	1	1	1	1	0	0	0
105B	25	0	6	3	15	0	6	3	8	2	1	0	0	0	2	0	0	1	1	1	1	0	0	0	1	0	1	2	7	3	1	1	1	1	0	0
143A	4	6	2	1	25	6	2	1	6	2	5	2	1	3	1	0	0	1	1	0	2	0	0	0	3	2	0	0	5	6	4	1	1	1	1	0
143B	4	3	2	0	4	3	2	0	3	0	2	1	7	1	0	1	0	0	3	1	2	0	2	2	0	5	0	9	4	4	2	1	1	1	1	0
Total	729	303	570	314	717	299	569	314	546	225	154	267	228	113	111	86	40	61	37	78	149	154	91	118	163	172	124	212	165	146	154	133	93	114	119	121

## Sheet: Day1-Culex
DAY1 BG-GAT TRAP CATCHES FOR CULEX QUINQUEFASCIATUS
Trap #	2019-07-13	2019-08-01	2019-08-16	31-Aug-19	2019-09-15	30-Sep-19	15-Oct-19	30-Oct-19	14-Nov-19	29-Nov-19	14-Dec-19	29-Dec-19	13-Jan-20	28-Jan-20	12-Feb-20	27-Feb-20	13-Mar-20	28-Mar-20	12-Apr-20	27-Apr-20	12-May-20	27-May-20	11-Jun-20	2020-06-26	11-Jul-20	26-Jul-20	10-Aug-20	25-Aug-20	10-Sep-20	25-Sep-20	10-Oct-20	25-Oct-20	9-Nov-20	24-Nov-20	9-Dec-20	24-Dec-20
3A	2	0	0	0	2	0	0	0	0	0	0	0	1	0	0	0	0	0	0	0	0	0	1	0	1	0	0	1	0	0	1	0	0	2	1	0
3B	4	1	0	0	4	1	0	0	0	0	0	0	1	0	0	0	0	0	0	0	0	1	1	0	1	0	0	0	1	0	0	0	0	0	1	0
5A	3	0	0	0	3	0	0	0	1	0	0	0	0	0	0	0	0	0	0	0	0	0	0	0	0	2	0	0	1	0	0	0	0	0	0	0
5B	0	0	0	0	0	0	0	0	0	0	0	0	0	0	0	0	0	0	0	0	0	0	0	0	0	0	0	0	0	0	0	0	0	0	2	0
7A	3	2	5	1	3	2	5	1	1	0	0	0	1	3	1	0	0	0	0	0	0	0	0	0	0	0	0	0	0	0	0	0	0	0	0	0
7B	1	1	0	1	1	1	0	1	0	1	0	0	0	1	0	0	0	0	0	0	0	0	0	0	0	0	0	0	0	0	0	0	0	0	0	0
8A	3	0	1	0	3	0	1	0	0	1	2	0	0	1	0	0	0	0	0	0	0	0	0	0	0	0	0	0	0	0	1	1	0	0	0	0
8B	2	1	0	0	2	1	0	0	0	0	0	0	3	0	0	0	0	0	0	0	0	0	0	1	0	0	0	0	0	0	1	1	0	0	0	0
14A	2	0	0	0	2	0	0	0	0	0	0	0	1	0	0	0	0	0	0	0	0	0	0	0	0	0	0	0	0	0	0	1	0	0	0	0
14B	2	0	0	0	2	0	0	0	0	0	0	0	0	0	0	0	0	0	0	0	0	0	0	1	0	0	0	0	0	0	0	0	0	0	0	0
15A	1	1	0	0	1	1	0	0	0	0	0	0	0	0	0	0	0	0	0	0	0	0	0	0	0	0	0	0	0	0	0	0	0	0	0	0
15B	0	1	0	0	0	1	0	0	1	0	0	0	0	1	0	0	0	0	0	1	0	0	0	0	0	0	0	0	0	0	0	0	0	0	0	0
17A	1	0	0	0	1	0	0	0	0	0	0	0	0	0	0	0	0	0	0	1	1	0	0	0	0	0	0	0	0	0	0	0	0	0	0	0
17B	2	0	0	0	2	0	0	0	0	0	0	1	0	1	0	0	0	0	0	1	1	0	0	0	0	0	0	0	0	0	0	0	0	0	0	0
32A	0	1	2	0	0	1	2	0	0	0	0	3	0	0	0	1	0	0	0	0	0	0	0	0	0	0	0	0	0	0	0	0	0	2	0	0
32B	2	0	4	0	2	0	4	0	0	1	1	0	0	0	0	0	0	0	0	0	0	0	0	0	0	0	0	0	0	0	0	0	0	1	0	0
33A	0	2	2	1	0	2	2	0	ND	1	0	0	1	0	0	1	0	0	0	0	0	0	0	0	0	0	0	0	0	0	0	0	0	0	0	0
33B	0	0	2	1	0	0	2	1	ND	0	0	0	1	0	0	0	0	0	0	0	0	0	0	0	0	0	0	0	0	1	0	0	0	0	0	0
38A	0	0	0	0	0	0	0	0	0	0	1	1	0	0	0	0	0	0	0	0	0	0	0	0	0	0	0	0	0	0	0	0	0	0	1	0
38B	0	0	0	0	0	0	0	0	0	0	1	1	0	0	0	0	0	0	0	0	0	0	0	0	0	0	0	0	0	0	0	0	0	0	0	0
39A	4	0	0	2	4	0	0	2	0	0	0	0	0	0	0	0	0	0	0	2	0	0	0	0	0	0	0	0	0	0	0	0	0	0	0	0
39B	1	0	1	0	1	0	1	0	1	0	0	0	0	0	0	0	0	0	0	0	2	0	0	0	0	0	0	0	0	0	0	0	2	0	0	0
55A	2	0	3	0	2	0	3	0	0	5	1	0	1	1	0	0	0	0	0	0	0	0	0	0	0	0	0	0	0	0	0	0	2	0	0	0
55B	1	0	2	0	1	0	2	0	1	0	0	0	2	0	0	0	0	0	0	0	0	0	0	0	0	0	0	0	0	0	0	0	3	0	0	0
56A	2	0	1	0	2	0	1	0	0	1	0	0	0	0	0	0	1	0	0	0	0	0	0	0	0	0	0	0	0	0	0	0	0	1	0	0
56B	2	0	1	1	2	0	1	1	0	0	0	0	0	0	0	0	0	0	0	0	0	0	0	0	0	0	0	0	0	0	0	0	0	1	0	0
57A	0	0	0	3	0	0	0	3	0	0	0	0	0	0	0	0	0	0	0	0	0	0	0	0	0	0	0	0	0	0	0	0	0	0	0	0
57B	1	1	1	0	1	1	2	0	0	0	1	0	2	0	0	0	1	0	0	0	0	0	0	0	0	0	0	0	0	0	0	1	0	0	0	0
58A	0	0	1	0	0	0	1	0	1	1	1	0	0	0	0	0	0	0	0	0	0	0	0	0	0	0	0	0	0	0	0	3	1	0	0	0
58B	0	0	0	0	0	0	0	0	0	0	0	0	0	0	0	0	0	0	0	0	0	0	0	0	0	0	0	0	0	0	0	0	0	0	1	1
59A	2	1	0	0	2	1	0	0	0	1	1	0	0	0	1	0	0	0	0	0	0	0	0	0	0	0	0	0	0	0	0	0	0	0	0	3
59B	0	0	0	0	0	0	0	0	0	0	0	0	0	0	0	0	0	0	0	0	0	0	0	0	0	0	0	0	0	0	0	0	0	0	0	0
112A	ND	0	ND	ND	ND	0	ND	ND	ND	ND	ND	ND	ND	ND	ND	ND	ND	ND	ND	ND	ND	ND	ND	ND	ND	ND	ND	ND	ND	ND	ND	ND	ND	ND	ND	ND
112B	ND	0	ND	ND	ND	0	ND	ND	ND	ND	ND	ND	ND	ND	ND	ND	ND	ND	ND	ND	ND	ND	ND	ND	ND	ND	ND	ND	ND	ND	ND	ND	ND	ND	ND	ND
113A	0	0	0	0	0	0	0	0	1	0	0	0	1	0	0	0	0	0	0	0	0	0	0	1	0	0	0	0	0	0	1	1	1	0	0	0
113B	0	1	0	0	0	1	0	0	2	0	0	0	0	0	0	0	0	0	0	0	0	0	0	0	0	0	0	0	0	0	0	0	0	0	0	0
114A	0	1	0	0	0	1	0	0	1	0	1	0	1	0	0	0	0	0	0	0	0	0	0	0	0	0	0	0	0	0	0	0	0	2	1	0
114B	0	1	1	0	0	1	1	0	0	0	0	0	0	2	0	0	0	0	0	0	0	0	0	0	0	0	0	1	0	0	0	0	0	0	0	0
115A	1	0	0	0	1	0	0	0	0	0	1	0	0	0	0	0	1	0	0	0	0	0	0	0	0	0	0	1	0	0	0	0	0	0	0	0
115B	3	0	1	1	3	0	1	1	1	0	1	0	0	0	0	0	0	1	0	0	0	0	0	1	0	0	0	0	0	0	0	0	0	0	0	0
116A	1	0	3	0	1	0	3	0	1	0	1	0	1	0	0	0	0	0	0	0	0	0	0	0	0	0	0	0	0	0	0	0	0	0	0	0
116B	2	0	0	0	2	0	0	0	0	1	0	1	2	0	0	0	0	0	0	0	0	1	0	0	0	0	0	0	0	0	0	0	0	0	0	0
117A	0	0	0	1	0	0	0	1	0	0	1	0	0	0	0	0	0	0	0	0	0	1	0	0	0	0	0	0	0	0	0	0	0	0	0	0
117B	0	0	1	0	0	0	1	0	0	0	2	2	0	0	0	0	0	0	0	0	0	0	0	1	0	0	0	0	0	0	0	0	0	0	0	0
118A	0	0	0	0	0	0	0	0	1	0	0	0	0	0	0	0	0	0	0	0	0	0	0	0	0	0	0	0	0	0	0	0	0	0	0	0
118B	2	0	0	2	2	0	0	2	1	0	1	0	0	0	0	0	0	0	0	0	0	0	0	0	0	0	0	0	0	0	0	0	0	0	0	0
119A	2	1	1	0	2	1	1	0	0	0	0	0	0	0	0	0	0	0	0	0	0	0	0	0	0	0	0	0	0	0	0	0	0	0	0	0
119B	0	0	1	1	0	0	1	1	0	0	0	0	0	0	0	0	0	0	0	0	0	0	0	0	0	0	0	0	0	0	0	0	2	1	0	0
120A	3	0	3	0	3	0	3	0	1	0	0	0	0	0	0	0	0	0	0	0	0	0	0	0	0	1	0	0	0	0	0	0	0	0	0	0
120B	4	0	1	0	4	0	1	0	0	0	2	0	0	0	0	0	0	0	0	0	0	0	0	0	0	0	0	0	0	0	0	0	2	0	0	0
144A	1	2	0	2	1	2	0	2	0	0	0	0	0	0	0	0	0	0	0	0	1	0	0	0	0	0	0	0	0	0	0	0	0	0	0	0
144B	0	1	1	0	0	1	1	0	1	0	0	1	0	0	0	0	0	0	0	0	0	0	0	0	0	0	0	0	0	2	0	0	0	0	0	0
139A	2	0	0	0	2	0	0	0	0	1	0	0	0	0	0	0	0	0	0	0	1	0	0	0	0	0	0	0	0	0	1	1	1	3	1	0
139B	0	0	0	2	0	0	0	2	0	0	0	0	0	0	0	0	0	0	0	2	0	0	0	0	0	0	0	0	0	0	0	1	0	0	0	1
145A	8	0	0	0	8	0	0	0	0	0	0	1	0	0	0	0	0	0	0	0	0	0	0	0	0	0	0	0	0	0	0	0	0	0	0	0
145B	1	0	0	0	1	0	0	0	1	0	0	0	1	0	0	0	0	0	0	1	0	0	0	0	0	0	0	0	0	0	0	0	0	0	0	0
138A	1	1	1	0	1	1	1	0	1	0	0	1	2	0	0	0	0	0	0	0	0	0	0	0	0	0	0	1	0	0	0	0	0	0	0	0
138B	1	1	0	0	1	1	0	0	0	0	0	0	0	0	0	0	0	0	0	0	0	0	0	0	0	0	0	0	0	0	0	0	0	0	0	0
146A	0	0	1	0	0	0	1	0	0	1	0	1	0	0	0	0	0	0	0	0	0	0	0	0	0	0	0	0	0	0	0	0	0	0	0	0
146B	0	0	1	0	0	0	1	0	0	0	1	0	0	0	0	0	0	0	0	0	0	0	0	1	0	0	0	0	0	0	0	0	0	0	0	0
137A	4	0	0	0	4	0	0	0	0	1	0	0	1	0	0	0	0	0	0	0	0	0	0	0	0	0	0	0	0	0	0	0	0	0	0	0
137B	0	1	0	0	0	1	0	0	0	1	0	0	1	0	0	0	0	0	0	0	1	0	0	0	0	0	0	0	0	0	0	0	0	0	0	0
136A	0	1	1	0	0	1	1	0	0	0	1	0	1	0	0	0	0	0	0	0	0	0	0	0	0	0	0	0	0	0	0	0	0	0	0	0
136B	1	2	0	1	1	2	0	1	0	0	0	0	1	0	0	0	0	0	0	0	0	0	0	0	0	0	0	0	0	0	1	0	0	0	0	2
135A	1	1	0	0	1	1	0	0	0	0	0	0	0	0	0	0	0	0	0	0	0	0	0	0	0	0	0	0	0	0	0	0	0	0	0	0
135B	1	0	0	0	1	0	0	0	0	0	1	0	0	0	0	0	0	0	0	0	0	0	0	0	0	0	0	0	0	0	0	0	0	0	0	0
134A	13	0	2	0	13	0	2	0	0	1	1	0	0	0	0	0	0	0	0	0	0	0	0	0	0	0	0	0	0	0	0	0	0	0	0	0
134B	7	1	1	0	7	1	1	0	0	0	0	0	1	0	0	0	0	0	0	1	0	0	0	0	0	0	0	1	0	0	0	0	0	0	0	1
132A	5	3	0	0	5	3	0	0	0	1	0	0	0	0	0	1	0	0	0	0	0	0	1	0	0	0	0	0	0	0	0	0	0	0	0	0
132B	3	4	1	0	3	4	1	0	0	4	0	0	0	0	0	1	0	0	0	0	0	0	0	0	0	0	0	0	0	1	0	0	0	1	0	0
131A	0	0	7	0	0	0	7	0	1	0	0	0	2	0	0	0	0	0	0	0	0	0	0	0	0	0	0	0	0	0	0	0	0	0	0	0
131B	4	3	2	0	4	3	2	0	0	0	1	0	1	0	0	0	0	0	0	0	0	0	0	0	0	0	0	0	0	1	0	1	0	0	0	0
130A	0	0	6	0	0	0	6	0	0	1	1	0	1	0	0	0	0	0	0	0	0	0	0	0	0	0	0	0	0	0	0	2	0	0	0	0
130B	4	3	0	0	4	3	0	0	0	1	0	0	0	0	0	0	0	0	0	0	0	0	0	0	0	0	0	0	0	0	0	0	0	1	0	0
129A	0	ND	0	1	0	ND	0	1	1	1	1	0	1	0	0	0	0	0	0	0	0	1	0	0	0	0	0	0	0	0	0	0	1	0	1	1
129B	1	ND	1	0	1	ND	0	0	0	1	0	0	1	0	0	0	0	0	0	0	0	0	0	0	0	0	0	0	0	1	0	0	0	0	2	1
127A	2	0	1	0	2	0	1	0	1	1	1	0	0	0	0	0	0	0	0	0	0	0	0	0	0	0	0	0	0	1	0	0	0	0	0	0
127B	2	1	0	0	2	1	0	0	1	0	1	0	0	0	0	1	0	0	0	0	0	0	0	0	0	0	0	0	0	0	0	0	0	0	2	0
124A	1	0	0	3	1	0	0	3	1	1	0	0	1	0	1	0	0	0	0	0	0	0	0	0	0	0	0	0	0	0	0	0	0	0	0	0
124B	0	0	0	0	0	0	0	0	1	0	1	0	0	0	0	0	0	0	0	0	0	0	0	0	0	0	0	0	0	0	0	0	0	0	0	0
123A	0	0	0	0	0	0	0	0	0	0	0	0	0	0	0	0	0	0	0	0	0	0	0	0	0	0	0	0	0	0	0	0	0	1	3	1
123B	1	0	0	1	1	0	0	1	0	1	1	0	0	0	0	0	0	0	0	2	0	0	0	1	0	0	0	0	0	0	0	0	0	0	0	0
122A	0	1	2	0	0	1	2	0	0	0	1	0	0	0	0	0	0	0	0	0	0	0	0	1	0	0	0	0	0	0	0	0	0	0	0	0
122B	0	0	1	0	0	0	1	0	0	1	1	1	0	0	0	0	0	0	0	0	0	0	0	0	0	0	0	0	0	0	0	0	0	0	0	1
90A	1	1	1	0	1	1	1	0	0	1	1	2	1	0	0	0	0	0	0	0	0	0	0	0	0	0	0	0	0	0	0	0	0	1	0	0
90B	2	3	0	0	2	3	0	0	0	1	1	0	0	0	0	0	0	0	0	0	0	0	0	0	0	0	0	0	0	0	0	0	0	0	0	0
89A	1	0	1	0	1	0	1	0	0	1	1	0	0	0	0	0	0	0	0	0	0	0	0	1	0	0	0	0	1	0	0	0	0	0	0	0
89B	0	0	2	0	0	0	2	0	0	1	0	2	1	0	0	0	0	0	0	0	0	0	0	0	0	0	0	0	0	0	0	0	0	0	0	0
75A	0	4	0	2	0	4	0	2	1	1	0	0	0	0	0	0	0	0	0	0	0	0	0	0	0	0	0	0	0	0	0	0	0	0	0	0
75B	0	2	1	0	0	2	1	0	2	0	1	1	0	0	0	0	0	0	0	0	0	0	0	0	0	0	0	0	0	0	0	0	0	0	0	0
74A	0	0	1	1	0	0	1	1	0	0	0	1	0	0	0	1	0	0	0	0	0	0	0	0	0	0	0	0	0	0	0	0	0	0	0	0
74B	2	2	0	0	2	2	0	0	0	0	1	0	0	0	0	1	0	0	0	0	0	0	0	0	0	0	0	0	1	0	0	0	0	0	0	0
73A	0	1	1	0	0	1	1	0	1	0	1	0	0	0	0	0	0	0	0	0	0	0	0	0	0	0	0	0	0	0	0	0	0	0	0	0
73B	0	1	0	1	0	1	0	1	0	1	1	0	0	0	0	0	0	0	0	0	0	0	0	0	0	0	0	0	1	0	0	0	0	0	0	0
72A	1	1	2	1	1	1	2	1	0	0	5	0	0	0	0	1	0	0	0	0	0	1	0	0	0	0	0	0	1	0	0	0	0	0	0	0
72B	2	0	1	0	2	0	1	0	2	0	1	1	0	0	0	2	0	0	0	1	0	0	0	0	1	0	0	0	0	0	1	0	0	0	0	0
71A	3	0	2	1	3	0	2	1	1	0	0	1	1	0	0	0	0	0	0	0	0	0	0	0	3	0	0	0	0	0	0	0	0	0	0	0
71B	3	1	2	0	3	1	2	0	0	0	1	0	0	0	0	0	0	0	0	0	0	0	0	0	0	0	0	0	0	0	0	0	0	0	0	0
70A	0	4	2	0	0	4	2	0	ND	ND	ND	ND	ND	ND	ND	ND	ND	0	0	0	0	0	0	0	0	0	0	0	0	0	0	0	0	3	3	0
70B	3	1	3	0	3	1	3	0	ND	ND	ND	ND	ND	ND	ND	ND	ND	0	0	1	0	0	0	0	0	0	0	1	0	0	0	0	0	0	0	0
Total	143	63	86	31	143	63	86	30	31	37	46	22	37	10	3	10	3	1	0	13	7	5	3	9	6	3	0	6	6	7	7	14	15	20	19	12

## Sheet: Day2-Culex
DAY2 BG-GAT TRAP CATCHES FOR CULEX QUINQUEFASCIATUS
Trap #	2019-07-14	2019-08-02	2019-08-17	2019-09-01	2019-09-16	2019-10-01	2020-10-16	2019-10-31	2019-11-15	2019-11-30	2019-12-15	2019-12-30	2020-01-14	2020-01-29	2020-02-13	2020-02-28	2020-03-15	2020-03-30	2020-04-14	2020-04-29	2020-05-14	2020-05-29	2020-06-13	2020-06-28	2020-07-13	2020-07-28	2020-08-12	2020-08-27	2020-09-11	2020-09-26	2020-10-11	2020-10-26	2020-11-10	2020-11-25	2020-12-10	2020-12-25
4A	2	0	0	0	2	0	0	0	0	0	0	0	0	1	0	0	0	0	0	0	0	0	1	0	0	1	0	0	0	0	0	0	0	1	0	0
4B	1	2	0	0	1	2	0	0	0	0	0	0	0	0	0	0	0	0	0	0	0	0	0	0	0	0	0	0	0	0	0	0	0	0	0	0
11A	0	6	0	0	0	6	0	0	0	0	0	3	2	0	0	0	0	0	0	0	0	0	0	0	0	0	0	0	0	0	0	0	0	0	0	0
11B	0	0	0	2	0	0	0	2	0	0	0	0	0	2	0	0	0	0	0	0	0	0	0	0	0	0	0	0	0	0	0	0	0	0	0	0
22A	0	0	0	0	0	0	0	0	0	1	0	1	0	1	0	0	0	0	0	0	0	0	0	0	0	0	0	1	0	0	0	0	0	0	0	0
22B	1	0	0	0	1	0	0	0	0	0	0	0	0	2	0	0	0	0	0	0	0	0	0	0	0	0	0	1	0	0	0	0	0	0	0	0
0	2	1	1	1	2	1	1	1	0	1	0	1	1	0	0	0	0	0	0	0	0	0	0	0	0	0	0	0	0	0	0	0	0	0	0	0
23B	0	0	2	1	0	0	2	1	1	1	0	0	1	0	0	0	0	0	0	0	0	0	0	0	0	0	0	0	0	0	0	0	0	0	0	0
24A	1	0	2	0	1	0	2	0	0	1	0	0	0	0	0	0	0	0	0	0	0	0	0	0	0	0	0	0	0	0	0	0	0	0	0	0
24B	1	0	0	1	1	0	0	1	0	0	0	0	0	2	0	0	0	0	0	0	0	0	0	0	0	0	0	0	0	0	0	0	0	0	0	0
26A	0	3	1	0	0	3	1	0	0	0	0	1	0	0	0	0	0	0	0	0	0	0	0	0	0	0	0	0	0	0	0	0	0	0	0	0
26B	2	0	0	0	2	0	0	0	1	0	0	2	0	0	0	0	0	0	0	0	0	0	1	0	0	0	0	0	0	0	0	0	0	0	0	0
42A	0	0	1	0	0	0	1	0	0	1	0	1	0	1	0	0	0	0	0	0	0	0	1	0	0	0	0	0	0	0	0	0	0	0	0	0
42B	0	0	0	0	0	0	0	0	1	0	0	0	0	1	0	0	0	0	0	0	0	0	0	0	1	0	0	0	0	0	0	0	0	0	0	0
43A	0	0	1	0	0	0	1	0	0	2	1	0	0	1	0	0	0	0	0	0	0	0	0	0	0	0	0	0	0	0	1	0	0	0	0	0
43B	4	1	1	0	4	1	1	0	0	2	0	1	0	0	0	0	0	0	0	0	0	0	0	0	1	0	0	0	0	0	0	0	0	0	0	0
44A	ND	ND	ND	ND	ND	ND	ND	ND	ND	ND	ND	ND	ND	ND	ND	ND	ND	ND	ND	ND	ND	ND	ND	ND	ND	ND	ND	ND	ND	ND	ND	ND	ND	ND	ND	ND
44B	ND	ND	ND	ND	ND	ND	ND	ND	ND	ND	ND	ND	ND	ND	ND	ND	ND	ND	ND	ND	ND	ND	ND	ND	ND	ND	ND	ND	ND	ND	ND	ND	ND	ND	ND	ND
46A	0	0	7	0	0	0	7	0	0	1	1	0	0	0	0	0	0	0	0	0	1	0	1	0	1	0	0	1	0	0	0	0	0	0	1	0
46B	2	1	1	0	2	1	1	0	0	2	1	0	1	0	0	0	0	0	0	0	0	0	0	0	0	0	0	0	0	1	0	0	0	0	1	0
45A	0	0	0	1	0	0	0	1	1	0	2	0	3	0	0	0	0	0	0	0	0	0	0	0	0	0	0	0	0	0	0	0	0	0	0	0
45B	0	0	1	0	0	0	1	0	0	0	2	0	0	0	0	0	0	0	0	0	0	0	0	0	0	0	1	0	0	0	0	0	0	0	0	0
66A	0	0	1	0	0	0	1	0	1	0	2	1	0	1	0	0	0	0	0	0	0	0	0	0	0	0	0	0	0	0	0	0	0	0	0	0
66B	0	0	0	0	0	0	0	0	1`	0	3	0	0	2	0	0	0	0	0	0	0	0	0	0	0	0	0	0	0	0	0	0	0	0	0	0
67A	1	1	0	0	1	1	0	0	0	0	0	0	1	0	0	0	0	0	0	0	0	0	0	0	2	0	0	2	0	0	0	0	0	0	0	0
67B	0	0	0	0	0	0	0	0	0	1	1	0	0	0	0	0	0	0	0	0	0	0	0	0	0	1	0	0	0	0	1	0	0	0	0	0
68A	1	0	0	0	1	0	0	0	0	1	3	2	1	1	0	0	0	0	0	0	0	0	0	0	0	0	0	1	0	0	0	0	0	0	0	0
68B	3	0	0	1	3	0	0	1	0	0	2	0	1	2	0	0	0	0	0	0	0	0	0	0	0	0	1	0	0	0	0	0	0	0	0	0
2A	0	0	2	0	0	0	2	0	0	0	0	1	0	0	0	0	0	0	0	0	0	1	0	0	0	1	0	0	0	1	0	0	0	0	0	0
2B	3	0	8	0	3	0	8	0	0	0	2	0	0	0	0	0	0	0	0	0	0	0	0	0	0	2	0	0	0	0	0	0	0	0	0	0
69A	0	0	0	1	0	0	0	1	1	0	1	1	0	1	0	1	0	0	0	0	0	0	0	0	0	0	0	0	0	0	0	0	0	0	0	0
69B	0	1	1	0	0	1	1	0	0	0	1	0	0	0	0	0	0	0	0	0	0	0	0	0	0	0	0	0	0	0	0	0	0	0	0	0
78A	0	0	2	0	0	0	2	0	3	0	0	1	0	0	0	0	0	0	0	0	0	0	0	0	0	0	0	0	0	0	0	0	0	0	0	0
78B	7	0	1	0	7	0	1	0	0	0	0	0	1	2	0	0	0	0	0	0	0	0	0	0	0	0	0	0	0	0	0	0	0	0	0	0
77A	9	0	6	0	9	0	6	0	1	0	9	1	0	0	0	0	0	0	0	0	0	0	0	0	0	0	0	0	0	0	0	0	0	0	0	0
77B	0	0	0	1	0	0	0	1	0	0	1	0	2	0	0	0	0	0	0	0	0	0	0	0	0	0	0	0	0	0	0	0	0	0	0	0
12A	3	0	0	0	3	0	0	0	0	0	1	1	0	1	0	0	0	0	0	0	0	0	0	0	0	0	0	0	0	0	0	0	0	0	0	0
12B	0	0	0	1	0	0	0	1	0	0	0	0	2	3	0	0	0	0	0	0	0	0	0	0	0	0	0	1	0	0	0	0	0	0	0	0
142A	0	0	0	0	0	0	0	0	1	1	1	0	0	1	0	0	0	0	0	0	0	0	0	0	0	0	0	1	0	0	0	0	0	0	0	0
142B	0	0	0	0	0	0	0	0	0	1	1	1	7	1	0	0	0	0	0	0	0	0	0	0	0	0	0	0	0	1	0	0	0	0	0	0
76A	0	0	2	0	0	0	2	0	2	1	1	2	1	1	0	0	0	0	0	0	0	0	0	0	0	1	1	0	0	0	0	0	0	0	0	0
76B	7	0	2	0	7	0	2	0	0	0	1	2	0	0	0	0	0	0	0	0	0	0	0	0	0	0	1	0	1	0	0	0	0	0	0	0
86A	0	0	3	1	0	0	3	1	0	1	1	1	1	0	0	0	0	0	0	0	0	0	0	0	0	0	0	0	0	0	0	0	0	0	0	0
86B	0	2	0	0	0	2	0	0	0	1	2	1	0	0	0	0	0	0	0	0	0	0	0	1	0	0	0	0	0	0	0	0	0	0	0	1
87A	ND	ND	ND	ND	ND	ND	ND	ND	ND	ND	ND	ND	ND	ND	ND	ND	ND	ND	ND	ND	ND	ND	ND	ND	ND	ND	ND	ND	ND	ND	ND	ND	ND	ND	ND	ND
87B	ND	ND	ND	ND	ND	ND	ND	ND	ND	ND	ND	ND	ND	ND	ND	ND	ND	ND	ND	ND	ND	ND	ND	ND	ND	ND	ND	ND	ND	ND	ND	ND	ND	ND	ND	ND
88A	1	0	1	2	1	0	1	2	0	0	1	1	0	1	0	0	0	0	0	0	0	0	1	0	0	0	0	0	0	1	0	0	0	0	1	0
88B	0	1	0	1	0	1	0	1	1	0	0	0	1	1	0	0	0	0	0	0	0	0	1	0	0	0	0	0	0	0	0	0	0	0	0	1
85A	1	1	3	1	1	1	3	1	1	0	0	1	1	0	0	0	0	0	0	0	0	0	0	0	0	0	0	0	0	0	0	0	0	0	0	0
85B	2	0	1	1	2	0	1	1	0	0	0	1	0	0	0	0	0	0	0	0	0	0	0	0	0	0	0	0	0	0	0	0	0	0	0	0
84A	1	0	0	1	1	0	0	1	0	0	1	1	1	0	0	0	0	0	0	0	0	0	0	1	0	0	1	0	0	0	0	0	0	0	0	0
84B	0	0	0	0	0	0	0	0	0	0	0	2	0	0	0	0	0	0	0	0	0	0	0	0	0	1	0	0	0	0	0	0	0	0	0	0
109A	2	0	1	1	2	0	1	1	1	0	1	1	1	0	0	0	0	0	0	0	0	0	0	0	0	0	0	0	0	0	0	0	0	0	0	0
109B	0	0	0	0	0	0	0	0	2	0	1	0	0	0	0	0	0	0	0	0	0	0	0	0	0	0	0	0	0	0	0	0	0	0	0	0
149A	0	0	1	1	0	0	1	1	0	0	0	1	1	1	0	0	0	0	0	0	0	0	0	0	0	0	0	1	0	0	0	0	0	0	0	0
149B	0	0	0	0	0	0	0	0	1	0	1	0	0	0	0	0	0	0	0	0	0	0	0	0	0	0	0	0	0	0	0	0	0	0	0	0
25A	0	1	0	0	0	1	0	0	1	1	0	0	0	0	0	0	0	0	0	0	0	0	0	1	0	0	0	0	0	0	0	0	0	0	0	0
25B	0	0	0	1	0	0	0	1	0	0	0	0	2	0	0	0	0	0	0	0	0	0	0	0	0	0	0	0	0	0	0	0	0	0	0	0
27A	0	0	1	0	0	0	1	0	0	1	0	1	0	0	0	0	0	0	0	0	0	0	0	0	0	0	0	0	1	0	0	0	0	0	0	0
27B	0	1	0	0	0	1	0	0	0	1	0	0	1	0	0	0	0	0	0	0	0	0	0	0	0	0	0	0	0	0	0	1	0	0	0	0
30A	0	0	1	0	0	0	1	0	0	1	1	1	1	0	0	0	0	0	0	0	0	0	0	0	0	1	0	0	0	0	0	0	0	0	0	0
30B	2	0	2	0	2	0	2	0	0	0	2	0	1	0	0	0	0	0	0	0	0	0	0	0	0	0	0	1	0	0	0	0	0	0	0	0
41A	0	0	1	0	0	0	1	0	0	0	1	0	1	0	0	0	0	0	0	0	0	0	0	0	0	0	0	2	0	0	0	0	0	0	0	0
41B	2	0	0	0	2	0	0	0	0	0	2	1	1	1	0	0	0	0	0	0	0	0	0	0	0	1	1	0	0	0	0	0	0	0	0	0
48A	1	0	0	0	1	0	0	0	0	0	1	1	1	0	0	0	0	0	0	0	0	0	0	0	0	0	0	1	0	0	0	0	1	0	0	0
48B	0	0	0	0	0	0	0	0	0	0	1	0	1	0	0	0	0	0	0	0	0	0	0	0	0	0	0	0	0	0	0	0	0	0	0	0
47A	1	4	1	0	1	4	1	0	1	1	0	1	0	0	0	0	0	0	0	0	0	0	0	0	0	0	0	0	0	1	0	0	0	0	0	0
47B	0	2	1	0	0	2	1	0	1	0	1	1	0	0	0	0	0	0	0	0	0	0	0	0	0	0	0	0	0	0	0	0	0	1	0	0
49A	0	0	1	0	0	0	1	0	0	0	1	1	1	0	0	0	0	0	0	0	0	1	0	0	0	0	0	0	0	0	0	0	0	6	0	0
49B	0	0	0	0	0	0	0	0	0	0	1	1	1	0	0	0	0	0	0	0	0	1	0	0	0	0	0	0	0	0	0	0	0	0	0	0
65A	0	0	0	0	0	0	0	0	1	0	1	2	1	0	0	0	0	0	0	0	0	0	0	0	0	0	0	0	0	0	0	0	0	0	0	0
65b	0	0	1	0	0	0	1	0	0	0	1	0	1	0	0	0	0	0	0	0	0	2	0	0	0	0	0	0	1	0	0	0	0	0	0	0
64A	0	1	0	0	0	1	0	0	0	1	0	0	1	0	0	0	0	0	0	0	1	0	0	0	0	0	1	0	0	0	0	0	0	0	0	0
64B	0	0	4	0	0	0	4	0	0	0	2	0	1	0	0	0	0	0	0	0	0	0	0	0	0	0	0	0	0	0	0	0	0	0	0	0
79A	0	0	0	1	0	0	0	1	2	0	2	1	1	0	0	0	0	0	0	0	0	0	0	0	0	0	0	0	0	0	0	0	0	0	0	0
79B	0	0	0	0	0	0	0	0	0	0	0	1	0	0	0	0	0	0	0	0	0	0	0	0	0	0	0	0	0	0	0	0	0	0	0	0
80A	0	0	0	1	0	0	0	1	1	0	2	0	0	0	0	0	0	0	0	0	0	0	0	0	0	0	0	0	0	0	0	0	0	0	0	0
80B	0	0	1	0	0	0	1	0	1	0	2	1	0	0	0	0	0	0	0	0	0	0	0	0	0	0	0	0	0	0	0	0	0	0	0	0
81A	0	0	1	1	0	0	1	1	3	0	3	0	0	0	0	0	0	0	0	0	0	0	0	0	0	0	2	0	0	0	0	0	0	0	0	0
81B	0	0	4	0	0	0	4	0	0	1	1	0	0	0	0	0	0	0	0	0	0	0	0	0	0	0	0	0	0	0	0	0	0	0	0	0
82A	3	0	3	1	3	0	3	1	1	1	3	0	0	0	0	0	0	0	0	0	0	0	0	0	0	0	0	0	0	0	1	0	0	0	0	0
82B	3	1	0	0	3	1	0	0	0	1	2	1	0	1	0	0	0	0	0	0	0	0	0	0	0	0	0	0	0	0	0	0	0	0	0	0
83A	2	0	0	2	2	0	0	2	0	0	1	0	1	0	0	0	0	0	0	0	0	0	0	0	0	0	0	1	0	0	0	0	0	0	0	0
83B	0	0	1	0	0	0	1	0	0	0	1	0	1	0	0	0	0	0	0	0	0	0	0	0	0	0	1	0	0	0	0	0	0	0	0	0
108A	0	0	0	1	0	0	0	1	0	0	1	0	0	0	0	0	0	0	0	0	0	0	0	0	0	0	0	0	0	0	0	0	0	0	0	0
108B	0	0	1	0	0	0	1	0	0	1	1	1	1	0	0	0	0	0	0	0	0	0	0	0	0	0	0	0	0	0	0	0	0	0	0	0
107A	0	0	2	0	0	0	2	0	0	1	1	0	1	0	0	0	0	0	0	0	0	0	0	0	0	0	0	0	0	0	0	0	0	0	0	0
107B	2	0	2	0	2	0	2	0	1	0	1	0	0	0	0	0	0	0	0	0	0	0	0	0	0	0	0	0	0	0	0	0	0	1	0	0
140A	0	0	2	1	0	0	2	1	1	0	1	0	0	0	0	0	0	0	0	0	0	0	0	0	0	0	0	0	1	0	0	0	0	1	0	0
140B	0	0	1	0	0	0	1	0	0	1	0	1	0	1	0	0	0	0	0	0	0	0	0	0	0	0	0	0	0	0	0	0	0	0	0	0
110A	0	1	3	0	0	1	3	0	1	0	3	0	0	0	0	0	0	0	0	0	0	0	0	0	0	1	0	0	0	0	0	0	0	0	0	0
110B	1	0	1	0	1	0	1	0	0	1	1	0	1	0	0	0	0	0	0	0	0	0	0	0	0	0	0	0	0	0	0	0	0	0	0	0
111A	0	0	2	0	0	0	2	0	1	1	3	1	1	0	0	0	0	0	0	0	0	0	0	0	0	0	0	0	0	0	1	0	0	0	0	0
111B	0	0	1	2	0	0	1	2	1	0	1	1	0	0	0	0	0	0	0	0	0	0	1	0	0	0	1	0	0	0	0	0	0	0	1	0
125A	1	0	0	1	1	0	0	1	1	1	0	0	1	0	0	0	0	0	0	0	0	0	0	0	0	0	0	1	0	0	0	0	0	0	0	0
125B	1	1	4	0	1	1	4	0	1	0	0	0	0	0	0	0	0	0	0	0	0	0	0	1	0	0	0	0	0	0	0	3	0	0	0	0
126A	0	0	0	0	0	0	0	0	1	0	0	2	0	1	0	0	1	0	0	0	0	0	0	1	0	0	0	0	0	0	0	0	0	0	0	0
126B	1	0	0	0	1	0	0	0	0	0	2	1	1	0	0	0	0	0	0	0	0	0	0	0	1	0	0	0	0	0	0	2	1	0	0	0
128A	3	1	2	0	3	1	2	0	0	0	0	0	1	0	0	0	0	0	0	0	0	0	0	0	0	0	0	0	0	0	0	0	1	0	0	0
128B	2	0	1	0	2	0	1	0	1	0	0	2	0	0	0	0	0	0	0	0	0	0	0	0	2	0	0	0	0	0	0	5	0	0	0	1
147A	0	0	1	0	0	0	1	0	1	0	0	1	1	0	0	0	0	0	0	0	0	0	0	0	0	0	0	0	0	0	0	0	1	0	0	0
147B	1	0	2	1	1	0	2	1	1	0	1	0	0	0	0	0	0	0	0	0	0	0	0	0	0	0	0	0	0	0	0	0	0	0	0	0
133A	7	1	1	0	7	1	1	0	0	0	1	1	0	0	0	0	0	0	0	0	0	0	0	0	0	1	0	0	0	0	0	1	0	0	0	0
133B	0	0	0	0	0	0	0	0	1	0	0	0	1	0	0	0	0	0	0	0	0	0	0	0	0	0	1	0	0	0	0	2	0	0	0	0
Total	90	34	102	32	90	34	102	32	43	34	94	58	57	34	0	1	1	0	0	0	2	5	7	5	8	11	12	15	4	5	4	14	4	10	4	3

## Sheet: Day3-Culex
DAY3 BG-GAT TRAP CATCHES FOR CULEX QUINQUEFASCIATUS
Trap #	2019-07-15	2019-08-03	2019-08-18	2019-09-02	2019-09-17	2019-10-02	2019-10-17	2019-11-01	2019-11-16	2019-12-01	2019-12-16	2019-12-31	2020-01-15	2020-01-30	2020-02-14	2020-03-01	2020-03-16	2020-03-31	2020-04-15	2020-04-30	2020-05-15	2020-05-30	2020-06-14	2020-06-29	2020-07-14	2020-07-29	2020-08-13	2020-08-28	2020-09-12	2020-09-27	2020-10-12	2020-10-27	2020-11-11	2020-11-26	2020-12-11	2020-12-26
6A	1	0	1	0	1	0	1	0	0	1	1	0	0	0	0	0	0	0	0	0	0	0	0	0	0	0	1	0	0	0	0	0	0	1	1	1
6B	0	0	0	0	0	0	0	0	0	0	1	0	0	0	0	0	0	0	0	0	0	0	0	1	0	0	1	1	0	0	0	0	0	0	0	1
9A	5	0	2	0	5	0	2	0	0	1	0	0	0	0	0	0	0	0	0	0	0	0	0	1	0	0	0	0	0	0	0	0	0	0	0	0
9B	8	2	8	0	8	2	1	0	0	0	2	3	0	0	0	0	0	0	0	0	0	0	0	1	0	0	0	0	0	0	0	0	0	0	0	0
13A	1	3	3	3	1	3	0	3	0	1	1	0	1	1	0	0	0	0	0	0	0	1	0	0	0	0	0	0	0	0	0	0	0	0	0	0
13B	0	0	0	0	0	0	1	0	5	1	1	3	0	0	0	0	0	0	0	0	0	0	1	0	0	0	0	0	0	0	0	0	0	0	0	0
19A	1	1	1	0	1	1	0	0	0	1	0	1	0	0	0	0	0	0	0	0	1	1	0	0	0	0	0	0	0	0	0	0	0	0	0	0
19B	0	0	4	6	0	0	0	6	0	0	0	1	0	0	0	0	0	0	0	2	0	0	0	0	0	0	0	0	0	1	0	0	0	0	0	0
16A	0	0	0	0	0	0	1	0	0	0	1	0	0	0	0	0	0	0	0	1	0	0	0	1	0	0	0	0	0	0	0	0	0	0	0	0
16B	0	0	1	0	0	0	0	0	0	0	1	3	0	0	0	0	0	0	0	0	0	0	0	0	0	1	0	0	0	0	0	0	0	0	0	0
18A	0	0	0	0	0	0	1	0	1	0	0	1	0	0	0	0	0	0	0	0	0	0	0	0	0	1	0	0	0	0	0	0	0	0	0	0
18B	0	0	1	0	0	0	0	0	0	0	0	0	0	0	0	0	0	0	0	0	0	0	0	1	0	0	0	0	0	0	0	0	0	0	0	0
31A	0	1	0	0	0	1	1	0	1	0	0	1	0	0	0	0	0	0	0	1	0	0	0	1	0	0	0	0	0	0	0	0	0	0	0	0
31B	0	0	0	0	0	0	0	0	0	0	0	0	0	0	0	0	0	0	0	1	0	0	0	0	1	0	0	0	0	0	0	0	0	0	0	0
35A	2	0	1	0	2	0	1	0	0	1	0	0	0	0	0	0	0	0	0	0	0	0	0	0	0	0	0	2	0	0	0	0	0	0	0	0
35B	0	4	0	0	0	4	0	0	0	0	0	0	0	0	0	0	0	0	0	0	0	0	1	0	0	0	0	0	0	0	0	0	0	0	0	0
34A	1	1	2	0	1	0	0	0	1	0	0	2	0	0	0	0	0	0	0	0	0	0	1	0	0	0	0	0	0	0	0	0	0	0	0	0
34B	0	0	0	0	0	0	0	0	1	0	1	1	0	0	0	0	0	0	0	0	0	0	1	0	0	0	0	0	0	0	0	0	0	0	0	0
37A	4	1	0	0	4	1	0	0	1	0	0	0	0	0	0	0	0	0	0	1	0	0	0	0	0	0	0	0	0	0	0	0	0	0	0	1
37B	0	0	0	0	4	0	0	0	0	1	1	0	0	1	0	0	0	0	0	1	0	0	0	0	0	0	0	0	0	0	0	0	0	0	0	3
40A	4	0	0	0	0	0	0	0	0	1	0	0	0	0	0	0	0	0	0	1	0	0	0	0	0	0	0	0	0	0	0	0	0	0	0	1
40B	0	0	0	0	2	0	0	0	0	0	0	0	0	0	0	0	0	0	0	0	0	0	0	1	0	0	0	0	0	0	0	0	0	0	0	1
54A	2	0	0	0	1	1	0	0	1	0	0	3	0	0	0	0	0	0	0	0	0	0	0	2	0	0	0	0	0	1	0	0	0	0	0	0
54B	1	0	0	0	0	0	0	0	0	1	1	0	0	0	0	0	0	0	0	0	0	1	0	1	0	0	0	0	0	0	0	0	0	0	0	0
152A	0	0	0	0	0	0	0	0	0	1	0	0	0	0	0	0	0	0	0	0	0	0	0	0	0	0	0	0	0	0	0	0	0	0	0	0
152B	0	0	0	1	0	0	0	1	0	0	1	0	0	0	0	0	0	0	0	1	0	0	0	0	0	0	0	0	0	0	0	0	0	0	0	0
53A	0	0	0	0	0	0	0	0	0	0	0	0	0	0	0	0	0	0	0	0	0	1	1	0	0	0	1	0	0	0	0	0	0	0	0	0
53B	0	0	3	0	0	0	3	0	0	0	1	0	0	0	0	0	0	0	0	0	0	0	1	0	0	0	0	0	0	0	0	0	0	0	0	0
61A	0	0	0	0	0	0	0	0	0	0	0	0	0	0	0	0	0	0	0	0	0	0	0	0	0	0	0	0	0	0	0	0	0	0	0	0
61B	1	3	0	1	1	3	0	1	0	0	0	0	0	0	0	0	0	0	0	0	0	0	0	0	0	0	1	0	0	0	0	0	1	1	0	0
60A	0	0	1	0	0	0	1	0	0	1	0	0	0	0	0	0	0	0	0	0	0	0	0	0	0	0	0	0	0	0	0	0	0	0	0	0
60B	0	0	0	5	0	0	0	5	0	0	0	0	0	0	0	0	0	0	0	0	0	0	0	0	0	0	0	0	0	0	0	0	0	0	0	0
96A	0	2	0	0	0	2	0	0	2	0	0	0	1	1	1	0	0	0	0	0	0	0	0	0	1	0	3	0	0	0	0	1	0	0	0	0
96B	0	0	1	0	0	0	1	0	1	0	0	1	0	0	0	0	0	0	0	0	0	0	0	1	0	0	0	0	0	1	0	0	0	0	0	0
97A	0	0	0	0	0	0	0	0	1	1	1	0	0	0	0	0	0	0	0	0	0	0	0	1	0	0	0	0	0	0	0	0	0	0	0	0
97B	0	0	0	0	0	0	0	0	0	0	1	0	0	0	0	0	0	0	0	0	0	0	0	1	0	0	0	0	0	0	0	0	0	0	0	0
93A	0	1	1	1	0	0	1	1	0	1	2	2	0	0	0	0	0	0	0	0	0	0	0	0	0	0	0	0	0	0	0	0	0	0	0	0
93B	0	2	8	0	0	3	1	0	0	0	0	0	0	0	0	0	0	0	0	0	0	0	0	0	0	0	0	0	0	0	0	0	0	0	0	0
98A	1	1	0	0	1	1	3	0	0	1	0	0	0	0	0	0	0	0	0	0	0	0	0	0	1	0	0	0	0	0	0	0	0	0	0	0
98B	3	0	0	0	3	0	0	0	0	0	0	0	1	0	0	0	0	0	0	0	0	0	0	0	3	0	0	0	1	0	1	0	0	0	0	0
99A	6	1	2	3	6	1	0	3	1	1	0	0	0	0	0	0	0	0	0	1	0	0	0	1	0	0	0	0	1	0	1	0	0	1	0	0
99B	1	2	0	0	1	2	0	0	0	1	1	0	0	1	0	0	0	0	0	0	0	0	0	0	0	0	0	0	1	0	0	0	0	0	0	0
101A	2	1	0	0	2	1	0	0	0	1	0	0	0	0	0	0	0	0	0	0	0	0	0	0	0	0	0	0	0	0	0	0	0	0	0	0
101B	3	4	0	0	3	4	0	0	0	0	2	0	0	0	0	0	0	0	0	0	0	0	0	0	0	0	0	0	0	0	0	0	0	0	0	0
102A	0	2	0	0	0	2	0	0	0	0	0	0	0	0	0	0	0	0	0	0	0	0	0	0	0	0	0	0	0	0	0	0	0	0	0	0
102B	2	1	0	1	2	1	0	1	0	0	0	0	0	0	0	0	0	0	0	0	0	0	0	0	0	0	0	0	0	0	0	0	0	0	0	0
103A	0	1	2	1	0	1	2	1	0	0	0	0	0	0	0	1	0	0	0	1	0	0	0	0	0	10	0	0	0	0	0	0	0	0	0	1
103B	1	0	0	0	1	0	0	0	0	0	0	1	0	0	0	0	0	0	0	0	0	0	0	0	0	0	0	0	0	0	0	0	0	0	0	0
104A	1	1	0	0	1	1	0	0	1	0	0	1	0	0	0	0	0	0	0	0	0	1	0	0	0	0	0	0	0	0	0	0	0	0	0	0
104B	0	0	0	0	0	0	0	0	1	0	0	2	0	0	0	0	0	0	0	0	0	0	0	0	0	0	0	0	0	0	0	0	0	0	0	1
121A	0	1	0	0	0	1	0	0	1	0	0	0	0	0	0	0	0	0	0	0	0	0	1	0	0	0	0	0	0	0	0	0	0	0	0	1
121B	2	0	0	0	2	0	0	0	0	0	0	0	0	0	0	0	0	0	0	0	0	0	0	1	0	2	0	0	0	0	0	0	0	0	0	0
10A	0	0	0	0	0	0	0	0	2	0	0	0	0	0	0	0	0	0	0	0	0	0	0	0	0	0	0	0	0	0	0	0	0	0	0	0
10B	4	0	0	0	4	0	0	0	0	0	1	4	0	0	0	0	0	0	0	0	0	0	0	0	0	0	0	1	0	0	0	0	0	0	0	0
21A	0	0	0	2	0	0	0	2	0	0	0	0	0	0	0	0	0	0	0	0	0	0	0	0	0	0	0	0	1	0	0	0	0	0	0	0
21B	0	8	0	0	0	8	0	0	1	0	0	0	0	0	0	0	0	0	0	0	0	0	0	1	0	0	0	0	0	0	0	0	0	0	0	0
20A	4	1	0	0	4	1	0	0	0	1	0	0	0	0	0	0	0	0	0	0	0	0	0	0	0	1	0	0	0	0	0	0	0	0	0	0
20B	2	0	0	0	2	0	0	0	0	0	0	0	0	0	0	0	0	0	0	0	0	0	0	0	0	1	0	0	1	0	0	0	0	0	0	0
150A	0	0	0	0	0	0	0	0	0	0	0	0	1	0	0	0	0	0	0	0	0	0	0	0	0	0	0	0	0	0	0	0	0	0	0	0
150B	1	1	0	0	1	1	0	0	0	0	1	0	0	0	0	0	0	0	0	0	0	0	0	0	0	1	0	0	0	0	0	0	0	0	0	0
28A	0	0	0	0	0	0	0	0	0	0	1	0	0	0	0	0	0	0	0	0	0	0	0	0	0	0	0	0	1	0	0	0	0	0	0	0
28B	0	3	0	0	0	3	0	0	0	1	0	0	0	0	0	0	0	0	0	0	0	0	0	0	0	0	0	0	1	0	0	0	0	0	0	0
29A	0	3	0	0	0	3	0	0	0	0	0	1	0	0	0	0	0	0	0	0	1	0	0	0	0	0	0	0	1	0	0	0	0	0	0	0
29B	0	0	0	0	0	0	0	0	0	0	1	0	0	0	0	0	0	0	0	0	0	0	0	0	0	0	0	0	0	0	0	0	0	0	0	0
36A	0	1	0	0	0	1	0	0	0	0	1	0	0	0	0	0	0	0	0	0	0	0	0	0	0	0	0	0	0	0	0	0	0	0	0	0
36B	0	1	0	0	0	1	0	0	0	0	0	0	0	0	0	1	0	0	0	0	1	0	0	0	0	0	0	0	0	0	0	0	0	0	0	0
1A	0	0	0	0	0	0	0	0	0	0	1	0	0	0	0	0	0	0	0	0	1	0	0	0	0	0	0	0	0	0	0	0	0	0	0	0
1B	4	0	0	0	4	0	0	0	0	0	0	0	0	0	0	0	0	0	0	0	0	0	0	1	0	0	0	0	0	0	0	0	0	0	0	0
151A	0	1	0	0	0	1	0	0	0	1	0	0	0	0	0	0	0	0	0	0	0	0	0	0	0	0	0	0	0	0	0	0	0	0	0	0
151B	2	0	0	0	2	0	0	0	0	0	0	0	0	0	0	0	0	0	0	0	0	0	0	0	0	0	0	0	0	0	0	0	0	0	0	0
52A	0	0	0	0	0	0	0	0	0	1	0	0	0	0	0	0	0	0	0	0	0	0	0	1	1	0	0	0	0	0	0	0	0	0	0	0
52B	1	1	0	0	1	1	0	0	0	0	0	0	0	0	0	0	0	0	0	1	0	0	0	1	0	0	0	0	0	0	0	0	0	0	0	0
148A	ND	ND	ND	ND	ND	ND	ND	ND	ND	ND	ND	ND	ND	ND	ND	ND	ND	ND	ND	ND	ND	ND	ND	ND	ND	ND	ND	ND	ND	ND	ND	ND	ND	ND	ND	ND
148B	ND	ND	ND	ND	ND	ND	ND	ND	ND	ND	ND	ND	ND	ND	ND	ND	ND	ND	ND	ND	ND	ND	ND	ND	ND	ND	ND	ND	ND	ND	ND	ND	ND	ND	ND	ND
50A	0	1	0	0	0	1	0	0	0	1	1	0	0	0	0	0	0	0	0	0	0	0	0	0	0	0	0	0	0	0	0	0	0	0	0	1
50B	1	0	0	0	1	0	0	0	0	0	0	0	0	0	0	0	0	0	0	0	0	0	1	0	0	0	1	0	0	0	0	0	0	0	0	0
51A	0	0	0	0	0	0	0	0	0	0	1	0	0	0	0	0	0	0	0	0	0	0	0	0	2	0	0	0	0	0	0	0	0	0	0	0
51B	2	0	3	0	2	0	3	0	0	1	1	0	0	0	0	0	0	0	0	0	0	0	0	0	0	0	0	0	0	0	0	0	0	0	0	0
62A	0	0	0	1	2	0	0	1	0	0	1	0	0	0	0	0	0	0	0	0	0	0	1	0	0	0	2	0	0	1	0	0	2	0	0	0
62B	1	0	1	0	0	0	0	0	0	1	1	0	0	0	0	0	0	0	0	0	1	0	1	0	0	0	0	0	0	0	0	0	0	0	1	0
63A	2	0	0	0	0	0	0	0	0	0	0	0	0	0	0	0	0	0	0	0	1	0	0	0	0	0	0	0	0	0	0	0	0	0	0	0
63B	0	0	0	0	2	0	0	0	1	0	1	0	0	0	0	0	0	0	0	0	0	0	0	0	0	0	0	0	0	0	0	0	4	0	0	0
141A	0	0	2	0	0	0	2	0	0	0	1	0	0	0	0	0	0	0	0	0	0	0	0	0	0	0	0	1	0	0	0	3	0	0	0	0
141B	0	0	1	0	0	0	1	0	0	0	0	0	0	0	0	0	0	0	0	0	2	0	0	0	0	0	0	0	0	0	0	0	0	0	0	0
95A	4	0	3	0	0	0	0	0	1	0	1	0	0	0	0	0	0	0	0	0	0	0	0	0	0	0	0	0	0	0	0	0	0	0	0	0
95B	0	0	1	1	4	0	1	1	0	1	0	0	0	0	0	0	0	0	0	0	0	0	0	1	0	0	0	1	0	0	0	0	0	0	0	0
94A	0	7	2	2	0	7	0	2	0	0	2	0	10	0	0	0	0	3	0	0	0	0	0	0	0	0	0	0	0	0	0	0	0	0	0	0
94B	8	5	0	0	0	5	0	0	0	0	1	0	1	0	0	0	0	0	0	0	1	0	0	0	0	0	0	0	0	0	0	5	2	2	0	0
91A	3	6	1	0	8	6	1	0	0	0	0	0	0	0	0	0	0	0	0	0	0	0	1	0	0	0	0	0	0	0	0	0	0	0	0	0
91B	0	1	0	0	4	1	0	0	0	0	2	0	0	0	0	0	0	0	0	0	0	0	1	0	0	1	0	0	0	0	0	0	3	0	3	0
92A	7	2	1	1	0	3	1	1	0	1	1	0	0	0	0	0	0	0	0	0	0	1	0	0	0	0	0	0	0	0	1	0	0	0	0	0
92B	3	1	0	0	7	1	0	0	1	0	0	0	0	0	0	0	0	1	0	0	0	0	0	0	0	0	0	0	0	0	0	0	0	1	0	0
100A	3	1	2	0	3	1	2	0	0	1	2	0	1	0	0	0	0	0	0	0	0	0	0	0	0	0	0	0	0	0	0	0	2	0	0	0
100B	0	1	0	1	2	1	0	1	1	0	0	0	0	0	0	0	0	0	0	0	0	1	0	1	0	0	0	0	0	0	0	0	0	0	0	0
106A	0	1	0	0	0	1	0	0	0	1	0	0	0	0	0	0	0	0	0	0	0	0	0	0	0	0	0	0	0	0	0	0	0	0	0	0
106B	1	0	2	0	0	0	0	0	0	0	0	0	0	0	0	1	0	0	0	0	0	0	0	0	0	0	0	0	0	0	0	0	3	3	3	0
105A	4	0	0	1	1	0	0	1	0	0	0	0	0	0	0	0	0	0	0	0	0	0	0	0	0	0	0	0	0	0	0	0	0	0	0	0
105B	5	0	2	0	4	0	2	0	0	0	0	0	0	0	0	0	0	0	0	0	0	0	0	0	0	0	1	0	0	0	0	0	0	0	0	0
143A	0	0	0	1	5	0	0	1	0	1	0	0	0	0	0	0	0	0	0	0	0	0	0	0	0	0	0	0	0	0	0	0	0	0	0	0
143B	1	1	1	1	0	1	0	1	1	0	0	0	0	0	0	3	0	0	0	0	0	0	1	0	0	0	0	0	0	0	0	0	0	0	0	0
Total	116	83	64	33	116	84	34	33	27	29	42	31	16	4	1	6	0	4	0	12	9	7	13	21	9	18	11	6	8	4	3	9	15	9	8	12
