# Supplementary material for: Mass Trapping and Larval Source Management for Mosquito Elimination on Small Maldivian Islands
Source: Insects. 2022 Sep 2;13(9):805. doi: 10.3390/insects13090805 (PMC9503984; doi:10.3390/insects13090805)
Supplement: Supplementary file 1 [file insects-13-00805-s001.zip › insects-1898599-supplementary/Table S1.xlsx]

## Sheet: Sheet1
Direct cost calculations
				Month*												Total	% of total
Personnel		Unit(s)	Cost ($)/month	1	2	3	4	5	6	7	8	9	10	11	12
Manager		0.8	1750	1400	1400	1400	1400	1400	1400	1400	1400	1400	1400	1400	1400	16800	19.7849
Assistants		6	330	1980	1980	1980	1980	1980	1980	1980	1980	1980	1980	1980	1980	23760	27.9815
LSM staff		15	220	3300	0	0	0	0	0	0	0	0	0	0	0	3300	3.88632
Equipment		Unit(s)	Cost ($/month)**
BG-MosquitaireCO2		pc	1.28	192	192	192	192	249.6	249.6	249.6	249.6	249.6	320	320	320	2976	3.50475
BG-GAT		pc	0.19	28.5	28.5	28.5	28.5	28.5	28.5	28.5	28.5	28.5	28.5	28.5	28.5	342	0.402764
Buggy		pc	83.3	83.3	83.3	83.3	83.3	83.3	83.3	83.3	83.3	83.3	83.3	83.3	83.3	999.6	1.1772
Consumables		Unit(s)	Cost ($/unit)
Sugar		kg	1.32	1386	1386	1386	1386	1801.8	1801.8	1801.8	1801.8	1801.8	2310	2310	2310	21483	25.2999
Yeast***		kg	3.27	196.2	196.2	196.2	196.2	255.06	255.06	255.06	255.06	255.06	163.5	163.5	163.5	2550.6	3.00377
Mozzibait		pc	5.69	853.5	0	853.5	0	1109.55	0	1109.55	1109.55	1422.5	1422.5	1422.5	1422.5	10725.7	12.6313
Sticky cards		pack (10)	4.59	137.7	137.7	137.7	137.7	137.7	137.7	137.7	137.7	137.7	137.7	137.7	137.7	1652.4	1.94599
Neem oil		L	9	27	27	27	27	27	27	27	27	27	27	27	27	324	0.381566
TOTAL				9584.2	5430.7	6284.2	5430.7	7072.51	5962.96	7072.51	7072.51	7385.46	7872.5	7872.5	7872.5	84913.2	100
*: Month 1 = 16 June to 15 July 2019
**: Cost for BG-Mosquitaire traps in the Maldives is variable depending on number of units purchased (here a price of $76,5/unit is used and traps are depreciated over a 60 months period; BG-GAT trap is $ 11,6 and is also depreciated over 60 months)
Electric buggy costs $ 2000,00 and is depreciated over a 24 months period.
***: As of April 2020, the amount of yeast per trap was halved (from 40 to 20 g per trap per 3 days).

## Sheet: Sheet1 (2)
Direct cost calculations
				Month*												Total	% of total
Personnel		Unit(s)	Cost ($)/month	1	2	3	4	5	6	7	8	9	10	11	12
Manager		0.8	1750	1400	1400	1400	1400	1400	1400	1400	1400	1400	1400	1400	1400	16800	19.7363
Assistants		6	330	1980	1980	1980	1980	1980	1980	1980	1980	1980	1980	1980	1980	23760	27.9127
LSM staff		15	220	3300	0	0	0	0	0	0	0	0	0	0	0	3300	3.87677
Equipment		Unit(s)	Cost ($/month)**
BG-MosquitaireCO2		pc	1.37	205.5	205.5	205.5	205.5	267.15	267.15	267.15	267.15	267.15	342.5	342.5	342.5	3185.25	3.74196
BG-GAT		pc	0.19	28.5	28.5	28.5	28.5	28.5	28.5	28.5	28.5	28.5	28.5	28.5	28.5	342	0.401774
Buggy		pc	83.3	83.3	83.3	83.3	83.3	83.3	83.3	83.3	83.3	83.3	83.3	83.3	83.3	999.6	1.17431
Consumables		Unit(s)	Cost ($/unit)
Sugar		kg	1.32	1386	1386	1386	1386	1801.8	1801.8	1801.8	1801.8	1801.8	2310	2310	2310	21483	25.2377
Yeast***		kg	3.27	196.2	196.2	196.2	196.2	255.06	255.06	255.06	255.06	255.06	163.5	163.5	163.5	2550.6	2.99639
Mozzibait		pc	5.69	853.5	0	853.5	0	1109.55	0	1109.55	1109.55	1422.5	1422.5	1422.5	1422.5	10725.7	12.6003
Sticky cards		pack (10)	4.59	137.7	137.7	137.7	137.7	137.7	137.7	137.7	137.7	137.7	137.7	137.7	137.7	1652.4	1.9412
Neem oil		L	9	27	27	27	27	27	27	27	27	27	27	27	27	324	0.380628
TOTAL				9597.7	5444.2	6297.7	5444.2	7090.06	5980.51	7090.06	7090.06	7403.01	7895	7895	7895	85122.5	100
*: Month 1 = 16 June to 15 July 2019
**: The cost of a BG-Mosquitaire traps in the Maldives is $124,00/unit and is depreciated over a 60 months period; A BG-GAT trap costs $ 11,60/unit and is also depreciated over 60 months)
Electric buggy costs $ 2000,00 and is depreciated over a 24 months period.
***: As of April 2020, the amount of yeast per trap was halved (from 40 to 20 g per trap per 3 days).
